# Supplementary material for: 2-Amino-5-bromo­pyridinium 3-carb­oxy­prop-2-enoate
Source: Acta Crystallogr Sect E Struct Rep Online. 2010 Aug 4;66(Pt 9):o2200–1. doi: 10.1107/S1600536810030059 (PMC3007912; doi:10.1107/S1600536810030059)
Supplement: Supplementary file 2 [file e-66-o2200-Isup2.hkl]

#
# h,k,l, Fc-squared, Fo-squared, sigma(Fo-squared) and status flag
#
data_I
_shelx_title ' h81m in P-1 (100K)'
_shelx_refln_list_code          4
_shelx_F_calc_maximum      121.96
_exptl_crystal_F_000       288.00
_reflns_d_resolution_high  0.6196
 
loop_
 _symmetry_equiv_pos_as_xyz
 'x, y, z'
 '-x, -y, -z'
 
_cell_length_a     5.7434
_cell_length_b     9.5871
_cell_length_c    10.3034
_cell_angle_alpha  80.455
_cell_angle_beta   74.175
_cell_angle_gamma  85.123
 
_shelx_F_squared_multiplier     1.000
 
loop_
 _refln_index_h
 _refln_index_k
 _refln_index_l
 _refln_F_squared_calc
 _refln_F_squared_meas
 _refln_F_squared_sigma
 _refln_observed_status
   1   0   0       38.57       43.54      0.48 o
   2   0   0      543.42      638.29      6.50 o
   3   0   0      685.35      773.58      6.57 o
   4   0   0      422.60      433.29      4.76 o
   5   0   0      354.57      364.64      4.19 o
   6   0   0      344.27      316.53      7.90 o
   7   0   0       80.89       83.09      1.68 o
   8   0   0       81.68       86.99      2.69 o
  -8   1   0      151.83      148.32      3.47 o
  -7   1   0       84.85       85.17      3.33 o
  -6   1   0      246.86      253.69      2.88 o
  -5   1   0      777.70      730.19      7.01 o
  -4   1   0        0.59        2.30      0.63 o
  -3   1   0       71.98       61.66      1.02 o
  -2   1   0     2360.37     2418.91     22.76 o
  -1   1   0     6012.10     5866.86    110.25 o
   0   1   0      200.50      205.86      4.94 o
   1   1   0     2126.83     2065.68     18.77 o
   2   1   0     1540.69     1550.19     13.04 o
   3   1   0      118.63      132.19      1.51 o
   4   1   0      292.61      266.44      2.47 o
   5   1   0      723.23      726.13      6.91 o
   6   1   0      401.71      400.70      4.27 o
   7   1   0      182.84      178.00      2.41 o
   8   1   0        5.86        5.42      2.31 o
  -8   2   0       19.17       18.76      1.79 o
  -7   2   0      128.73      126.47      2.68 o
  -6   2   0      448.59      453.85      4.51 o
  -5   2   0      146.72      134.13      1.93 o
  -4   2   0      187.71      163.72      2.02 o
  -3   2   0        5.84       13.01      0.48 o
  -2   2   0     4252.07     4152.15     37.29 o
  -1   2   0     5621.85     5708.37     56.03 o
   0   2   0       19.48       23.37      0.43 o
   1   2   0     1007.76     1046.63     10.30 o
   2   2   0      557.17      589.29      6.02 o
   3   2   0      200.18      210.11      2.17 o
   4   2   0      953.15      979.08      8.06 o
   5   2   0      537.59      503.62      4.97 o
   6   2   0      429.39      430.01      4.21 o
   7   2   0       62.50       62.85      1.59 o
   8   2   0       12.72       13.95      1.44 o
  -8   3   0      205.95      206.12      4.29 o
  -7   3   0      175.39      172.02      3.17 o
  -6   3   0       13.81       15.71      0.98 o
  -5   3   0       13.07       12.48      0.82 o
  -4   3   0        3.19        2.08      0.52 o
  -3   3   0      847.33      822.56      6.57 o
  -2   3   0     1780.75     1816.27     14.37 o
  -1   3   0      262.44      247.46      2.49 o
   0   3   0     7273.90     7024.18    101.36 o
   1   3   0     1489.66     1551.92     16.35 o
   2   3   0        7.14        5.52      0.45 o
   3   3   0     1900.22     1958.54     16.53 o
   4   3   0     1846.33     1804.15     15.44 o
   5   3   0       11.70       13.42      0.63 o
   6   3   0      385.74      371.10      4.55 o
   7   3   0       64.93       68.15      1.62 o
   8   3   0        2.87        4.81      1.25 o
  -8   4   0        2.67        2.48      1.62 o
  -7   4   0      304.87      309.13      5.34 o
  -6   4   0       56.73       55.15      1.47 o
  -5   4   0       13.67        9.59      1.00 o
  -4   4   0       74.19       68.77      1.35 o
  -3   4   0      814.32      821.17      6.30 o
  -2   4   0     2409.06     2408.49     18.06 o
  -1   4   0     2654.87     2678.37     21.22 o
   0   4   0      174.40      159.49      1.57 o
   1   4   0        6.26        5.90      1.23 o
   2   4   0      908.93      998.26      9.38 o
   3   4   0      140.07      148.70      1.82 o
   4   4   0      439.21      420.16      4.79 o
   5   4   0     1080.18     1066.42     10.33 o
   6   4   0       92.30       89.93      1.41 o
   7   4   0       21.82       23.20      1.05 o
   8   4   0        7.39        6.75      1.37 o
  -8   5   0       23.01       23.76      1.72 o
  -7   5   0       52.47       56.61      2.51 o
  -6   5   0       28.52       30.91      1.20 o
  -5   5   0        2.01        2.48      0.75 o
  -4   5   0      629.16      609.17      5.30 o
  -3   5   0      603.18      588.87      4.51 o
  -2   5   0     1498.97     1423.05     10.65 o
  -1   5   0     1770.96     1869.21     13.28 o
   0   5   0       16.73       11.16      0.96 o
   1   5   0      127.08      140.35      2.82 o
   2   5   0      627.53      679.78      6.50 o
   3   5   0      358.77      355.44      3.16 o
   4   5   0     1066.01     1088.20      8.99 o
   5   5   0      303.76      298.24      3.03 o
   6   5   0      104.16      107.29      2.08 o
   7   5   0        2.55        2.06      0.97 o
   8   5   0       21.67       21.23      1.60 o
  -8   6   0       89.09       96.31      2.72 o
  -7   6   0       21.51       22.65      1.69 o
  -6   6   0        0.09        1.43      0.91 o
  -5   6   0      101.34       98.86      1.47 o
  -4   6   0      735.99      739.80      5.60 o
  -3   6   0      346.30      328.00      2.66 o
  -2   6   0      511.13      518.50      3.80 o
  -1   6   0     1066.68     1067.47      7.74 o
   0   6   0        0.59        2.97      0.87 o
   1   6   0        4.71        5.79      0.85 o
   2   6   0      352.36      373.95      3.98 o
   3   6   0     1564.36     1588.74     19.84 o
   4   6   0      735.27      733.25     12.78 o
   5   6   0      194.40      198.31      2.92 o
   6   6   0        2.59        3.62      0.86 o
   7   6   0       71.65       71.74      2.59 o
   8   6   0        2.23        1.18      2.76 o
  -7   7   0       21.25       19.87      1.94 o
  -6   7   0       21.28       25.50      1.49 o
  -5   7   0       97.28       85.94      1.44 o
  -4   7   0       12.47       13.89      0.77 o
  -3   7   0     2408.55     2406.42     17.40 o
  -2   7   0      377.32      389.83      3.19 o
  -1   7   0        8.20       13.58      0.60 o
   0   7   0      127.39      132.58      2.41 o
   1   7   0      255.48      269.19      4.14 o
   2   7   0     1833.19     1869.62     28.30 o
   3   7   0      517.27      530.10      8.74 o
   4   7   0       95.75      101.06      2.57 o
   5   7   0      136.68      132.33      2.64 o
   6   7   0        3.86        3.28      1.26 o
   7   7   0        2.22        3.59      1.21 o
   8   7   0      110.75      113.35      3.41 o
  -7   8   0        1.62        1.30      1.57 o
  -6   8   0       48.51       44.93      1.68 o
  -5   8   0       51.73       53.51      1.62 o
  -4   8   0      400.35      408.99      4.74 o
  -3   8   0      370.23      359.17      4.16 o
  -2   8   0      240.81      232.85      3.60 o
  -1   8   0       82.35       79.64      1.64 o
   0   8   0      133.44      142.34      2.79 o
   1   8   0      470.53      510.21     19.10 o
   2   8   0      972.61      976.30     15.49 o
   3   8   0      259.95      256.04      4.96 o
   4   8   0      240.13      252.24      4.91 o
   5   8   0       41.65       44.26      1.76 o
   6   8   0       18.16       17.84      1.70 o
   7   8   0       13.40       14.29      1.97 o
  -6   9   0        5.26        3.61      1.65 o
  -5   9   0      136.41      142.19      4.19 o
  -4   9   0      491.94      490.09      6.08 o
  -3   9   0      173.78      178.30      2.88 o
  -2   9   0        1.72        3.26      0.92 o
  -1   9   0       17.07       17.41      1.09 o
   0   9   0      187.29      193.11      3.59 o
   1   9   0      399.34      399.99      7.33 o
   2   9   0      245.93      239.11      4.92 o
   3   9   0      627.72      617.27     10.42 o
   4   9   0       43.18       45.98      5.71 o
   5   9   0       40.27       43.54      2.67 o
   6   9   0       46.50       45.75      2.71 o
   7   9   0      139.46      143.35      4.24 o
  -6  10   0       42.95       42.69      3.44 o
  -5  10   0      237.64      234.60      5.01 o
  -4  10   0        4.32        6.50      1.77 o
  -3  10   0      222.01      231.72      4.33 o
  -2  10   0       93.68       94.61      2.27 o
  -1  10   0       26.25       33.37      1.86 o
   0  10   0      366.00      356.99      6.91 o
   1  10   0      762.45      771.93     12.93 o
   2  10   0       33.49       32.64      2.01 o
   3  10   0      311.23      311.14      6.13 o
   4  10   0      114.30      108.11      3.90 o
   5  10   0      113.33      106.87      3.88 o
   6  10   0       46.47       44.30      2.83 o
  -5  11   0      124.31      132.88      3.82 o
  -4  11   0      183.30      189.50      7.16 o
  -3  11   0        6.56        6.07      1.50 o
  -2  11   0        5.44        7.17      1.66 o
  -1  11   0       39.51       39.95      2.51 o
   0  11   0      230.73      242.65      4.44 o
   1  11   0      284.02      284.12      5.99 o
   2  11   0      354.96      344.76      8.66 o
   3  11   0       25.81       26.04      2.46 o
   4  11   0        0.48        1.37      1.80 o
   5  11   0        5.55        5.20      1.99 o
   6  11   0       64.99       59.49      3.34 o
  -5  12   0       71.33       76.62      3.98 o
  -4  12   0       49.40       48.77      3.04 o
  -3  12   0       16.13       14.79      4.03 o
  -2  12   0       14.58       18.15      2.82 o
  -1  12   0      247.97      239.96      7.79 o
   0  12   0       90.92       95.51      3.32 o
   1  12   0      158.40      146.72      5.20 o
   2  12   0       77.02       74.63      3.74 o
   3  12   0       83.62       83.66      3.96 o
   4  12   0       46.44       48.30      3.31 o
   5  12   0        5.85        2.49      2.10 o
  -4  13   0        8.04        7.98      3.31 o
  -3  13   0        2.23        2.01      1.90 o
  -2  13   0       11.26       15.00      3.06 o
  -1  13   0       47.85       49.33      4.15 o
   0  13   0      141.57      139.46      6.02 o
   1  13   0      219.76      209.96      6.62 o
   2  13   0       25.11       25.02      2.94 o
   3  13   0        0.15       -0.04      2.14 o
   4  13   0       14.36       13.79      2.55 o
  -3  14   0        0.28        4.40      2.79 o
  -2  14   0       30.65       30.60      3.43 o
  -1  14   0      184.67      177.53      6.68 o
   0  14   0       23.21       27.55      3.53 o
   1  14   0       27.48       31.19      3.45 o
   2  14   0       75.88       75.54      4.34 o
   3  14   0       16.54       17.83      2.90 o
  -1  15   0      132.05      133.42      6.00 o
   0  15   0       24.76       25.36      3.61 o
   1  15   0       20.82       17.09      3.23 o
   2  15   0        0.05        1.28      2.74 o
  -1 -15   1       13.96       10.86      3.15 o
   0 -15   1        0.10       -0.82      3.02 o
  -3 -14   1      129.53      120.05      5.07 o
  -2 -14   1       74.65       63.72      4.04 o
  -1 -14   1        6.44        7.13      2.67 o
   0 -14   1        0.55       -0.16      2.92 o
   1 -14   1        1.87        1.25      2.88 o
   2 -14   1       80.24       83.02      4.73 o
   3 -14   1       43.82       46.30      3.83 o
  -4 -13   1       89.12       83.98      4.04 o
  -3 -13   1       68.21       66.07      3.62 o
  -2 -13   1       15.81       11.51      2.58 o
  -1 -13   1       65.22       57.65      3.83 o
   0 -13   1       41.16       39.34      3.72 o
   1 -13   1       93.86       89.86      4.91 o
   2 -13   1       97.17       93.55      4.86 o
   3 -13   1       96.70       98.90      4.95 o
   4 -13   1        4.81        4.98      3.19 o
  -5 -12   1      134.24      140.52      4.87 o
  -4 -12   1       37.19       34.47      2.71 o
  -3 -12   1       77.13       75.15      3.82 o
  -2 -12   1       31.73       32.02      2.86 o
  -1 -12   1        8.78        9.01      2.41 o
   0 -12   1       91.74       96.82      3.38 o
   1 -12   1      167.61      163.94      6.27 o
   2 -12   1      169.90      177.09      6.42 o
   3 -12   1       46.87       45.16      2.58 o
   4 -12   1       68.79       67.51      4.67 o
   5 -12   1       11.19        6.94      3.49 o
  -6 -11   1       31.92       32.30      2.56 o
  -5 -11   1       50.87       49.84      3.05 o
  -4 -11   1      192.70      192.81      5.57 o
  -3 -11   1      188.93      181.16      5.48 o
  -2 -11   1        0.90        1.75      1.52 o
  -1 -11   1       54.63       50.99      2.72 o
   0 -11   1      179.04      177.85      3.65 o
   1 -11   1      278.02      287.22      8.21 o
   2 -11   1      196.88      202.63      4.60 o
   3 -11   1       41.78       41.33      2.87 o
   4 -11   1       15.18       14.93      1.45 o
   5 -11   1        3.76        4.22      2.41 o
  -6 -10   1       28.11       32.69      2.37 o
  -5 -10   1      205.95      199.83      5.36 o
  -4 -10   1       86.68       86.72      3.42 o
  -3 -10   1      129.13      127.58      4.09 o
  -2 -10   1       27.00       24.31      1.90 o
  -1 -10   1      134.32      137.29      6.07 o
   0 -10   1      158.55      166.76      3.37 o
   1 -10   1      538.76      518.87      7.71 o
   2 -10   1      174.74      181.84      3.71 o
   3 -10   1      306.83      301.58      5.96 o
   4 -10   1       27.76       30.79      2.25 o
   5 -10   1       51.49       53.92      2.70 o
   6 -10   1        8.84       11.85      2.76 o
  -7  -9   1       78.70       92.13      3.34 o
  -6  -9   1       68.50       70.79      3.01 o
  -5  -9   1      167.16      168.92      4.66 o
  -4  -9   1      335.24      355.35      7.42 o
  -3  -9   1        7.36        8.29      4.70 o
  -2  -9   1      208.38      202.96      4.38 o
  -1  -9   1       46.33       43.23      2.19 o
   0  -9   1      345.03      367.90      5.68 o
   1  -9   1      994.45      969.32     11.38 o
   2  -9   1      329.54      331.71      4.30 o
   3  -9   1        1.07        2.24      1.01 o
   4  -9   1        0.30        0.81      1.10 o
   5  -9   1       10.18       11.56      1.89 o
   6  -9   1      220.68      225.07      4.02 o
   7  -9   1       27.47       28.06      2.11 o
  -7  -8   1       71.28       73.71      5.73 o
  -6  -8   1      149.11      152.59      4.13 o
  -5  -8   1       78.79       76.11      4.67 o
  -4  -8   1       65.10       74.84      2.41 o
  -3  -8   1       19.82       22.19      2.59 o
  -2  -8   1        7.92        7.54      1.18 o
  -1  -8   1     1189.83     1173.56     18.41 o
   0  -8   1     1486.79     1486.78     19.26 o
   1  -8   1      329.94      339.42      4.52 o
   2  -8   1      111.43      108.57      2.30 o
   3  -8   1       50.30       45.37      1.27 o
   4  -8   1      166.57      170.41      2.59 o
   5  -8   1       81.59       86.30      2.27 o
   6  -8   1       31.12       31.62      1.39 o
   7  -8   1       89.23       88.80      2.60 o
  -7  -7   1       28.79       32.25      1.74 o
  -6  -7   1      170.20      176.78      4.31 o
  -5  -7   1      693.72      696.94     19.38 o
  -4  -7   1       97.79       92.65      2.41 o
  -3  -7   1       76.37       81.34      2.94 o
  -2  -7   1       36.49       31.92      1.59 o
  -1  -7   1     1836.43     1849.41     28.07 o
   0  -7   1      940.33      938.12     12.37 o
   1  -7   1      745.50      778.12      7.54 o
   2  -7   1       23.40       28.26      0.77 o
   3  -7   1      130.25      122.16      1.67 o
   4  -7   1       33.78       35.09      0.92 o
   5  -7   1      911.97      905.09      6.88 o
   6  -7   1       66.09       64.30      1.49 o
   7  -7   1       28.05       29.19      1.50 o
  -7  -6   1      170.63      174.31      3.59 o
  -6  -6   1      227.35      242.12      3.44 o
  -5  -6   1        3.91        6.88      0.98 o
  -4  -6   1      177.58      175.36      3.12 o
  -3  -6   1      448.91      438.21      7.19 o
  -2  -6   1     1505.88     1553.13     18.31 o
  -1  -6   1      872.79      866.77     13.56 o
   0  -6   1      923.19     1007.35     10.72 o
   1  -6   1      140.77      136.82      1.31 o
   2  -6   1      380.25      376.93      3.24 o
   3  -6   1       63.23       65.97      0.94 o
   4  -6   1      651.96      644.29      5.63 o
   5  -6   1      214.05      217.53      2.55 o
   6  -6   1      155.55      154.94      2.36 o
   7  -6   1       92.23       88.77      2.55 o
   8  -6   1        4.12        4.65      1.46 o
  -8  -5   1       81.82       88.81      2.54 o
  -7  -5   1       85.03       81.74      3.94 o
  -6  -5   1      185.77      194.28      3.38 o
  -5  -5   1        0.84        1.73      0.81 o
  -4  -5   1       87.35       92.31      1.57 o
  -3  -5   1      299.51      298.08      2.57 o
  -2  -5   1      343.86      331.10      3.36 o
  -1  -5   1     2772.17     2895.55     30.58 o
   0  -5   1     1258.70     1226.65     12.92 o
   1  -5   1      727.46      765.67      7.14 o
   2  -5   1       10.46       10.78      0.83 o
   3  -5   1     1787.79     1788.89     12.12 o
   4  -5   1      441.55      445.74      4.07 o
   5  -5   1       62.62       63.14      1.56 o
   6  -5   1      207.67      199.91      2.62 o
   7  -5   1      114.28      113.60      2.74 o
   8  -5   1       40.17       43.87      2.36 o
  -8  -4   1      100.00      104.35      5.90 o
  -7  -4   1       66.29       67.05      1.79 o
  -6  -4   1       74.00       73.89      1.76 o
  -5  -4   1       30.41       26.92      1.08 o
  -4  -4   1       84.28       81.57      1.30 o
  -3  -4   1      919.84      936.59      8.52 o
  -2  -4   1     3681.17     3824.18     30.28 o
  -1  -4   1     1311.64     1365.35     11.95 o
   0  -4   1        8.97        9.29      0.32 o
   1  -4   1     1209.89     1333.90     12.03 o
   2  -4   1      528.33      572.62      5.10 o
   3  -4   1     1170.21     1147.09      7.88 o
   4  -4   1      104.10      104.88      1.47 o
   5  -4   1      782.67      752.62      7.33 o
   6  -4   1      229.66      219.95      2.95 o
   7  -4   1       18.26       15.81      1.44 o
   8  -4   1       18.53       17.89      1.92 o
  -8  -3   1       77.82       78.40      3.27 o
  -7  -3   1      193.62      195.47      2.66 o
  -6  -3   1       32.06       30.54      0.94 o
  -5  -3   1      157.52      151.91      2.02 o
  -4  -3   1       59.97       54.98      1.08 o
  -3  -3   1     1937.86     1890.95     15.63 o
  -2  -3   1     3515.75     3690.14     30.45 o
  -1  -3   1      500.44      540.84      5.43 o
   0  -3   1     2538.53     2684.89     28.25 o
   1  -3   1     1893.00     2001.23     19.49 o
   2  -3   1      429.48      435.33      3.62 o
   3  -3   1      191.95      193.65      1.86 o
   4  -3   1     1169.83     1145.21      9.98 o
   5  -3   1      742.55      691.98      6.77 o
   6  -3   1       88.25       87.07      1.78 o
   7  -3   1       13.25       16.70      1.40 o
   8  -3   1        0.51        0.39      1.54 o
  -8  -2   1      105.27      106.03      2.75 o
  -7  -2   1      113.41      116.90      3.00 o
  -6  -2   1        0.17       -0.09      0.61 o
  -5  -2   1      342.28      319.82      3.63 o
  -4  -2   1      757.08      768.78      6.58 o
  -3  -2   1     1209.05     1250.87     10.89 o
  -2  -2   1      816.09      866.12      7.37 o
  -1  -2   1     1948.44     2096.37     18.73 o
   0  -2   1      278.57      251.66      2.35 o
   1  -2   1       72.06       72.02      1.17 o
   2  -2   1      248.26      226.01      2.65 o
   3  -2   1     4132.80     4224.34     35.11 o
   4  -2   1     1408.85     1352.47     13.30 o
   5  -2   1      285.56      242.66      2.86 o
   6  -2   1       46.76       42.27      1.31 o
   7  -2   1        6.24        7.71      1.21 o
   8  -2   1        3.04        2.12      1.32 o
  -8  -1   1       24.40       27.67      1.75 o
  -7  -1   1        8.09        7.61      1.10 o
  -6  -1   1        9.54       11.18      0.80 o
  -5  -1   1       83.84       86.77      1.34 o
  -4  -1   1     1281.21     1223.90     10.83 o
  -3  -1   1     1116.67     1179.95     10.32 o
  -2  -1   1     2691.14     2806.62     20.94 o
  -1  -1   1      864.51      894.85      8.12 o
   0  -1   1      213.07      228.93      2.12 o
   1  -1   1     4254.72     4237.19     62.68 o
   2  -1   1     2871.73     2959.32     28.29 o
   3  -1   1      468.49      381.57      3.61 o
   4  -1   1     1000.19      983.17      8.59 o
   5  -1   1      171.05      172.44      2.21 o
   6  -1   1       50.98       46.02      1.34 o
   7  -1   1       24.56       24.90      1.33 o
   8  -1   1      107.92      107.43      3.17 o
  -8   0   1      121.44      121.99      3.40 o
  -7   0   1       22.10       23.73      1.54 o
  -6   0   1       74.83       63.60      1.38 o
  -5   0   1       54.25       60.68      1.20 o
  -4   0   1     1746.17     1675.23     13.33 o
  -3   0   1     1665.05     1651.73     12.71 o
  -2   0   1     2083.86     2083.15     16.42 o
  -1   0   1       60.09       65.16      0.72 o
   0   0   1       21.73       18.88      0.56 o
   1   0   1     1740.68     1755.83     18.83 o
   2   0   1     4477.79     4321.22     52.72 o
   3   0   1     1927.37     1846.61     14.81 o
   4   0   1      169.83      150.75      1.64 o
   5   0   1       61.88       62.51      1.28 o
   6   0   1       99.36       99.03      1.71 o
   7   0   1      176.42      182.75      2.64 o
   8   0   1      106.45      103.72      2.53 o
   9   0   1       58.01       52.38      2.40 o
  -8   1   1        1.17        1.16      1.46 o
  -7   1   1       80.43       90.96      3.75 o
  -6   1   1      148.82      152.36      2.26 o
  -5   1   1     1272.96     1196.92     11.09 o
  -4   1   1      934.77      937.26      8.27 o
  -3   1   1     1144.06     1159.85      9.72 o
  -2   1   1       23.27       25.35      1.07 o
  -1   1   1       57.01       54.78      0.71 o
   0   1   1       65.29       61.58      0.93 o
   1   1   1     2354.32     2334.11     46.25 o
   2   1   1     2275.10     2221.76     19.58 o
   3   1   1     1220.16     1212.35      9.90 o
   4   1   1      988.70      967.91      8.28 o
   5   1   1      213.14      189.18      2.31 o
   6   1   1      518.10      506.23      5.21 o
   7   1   1      275.08      270.58      3.34 o
   8   1   1        3.09        4.49      1.25 o
   9   1   1       74.31       84.35      6.42 o
  -8   2   1        6.54        7.38      1.59 o
  -7   2   1      168.31      158.15      3.46 o
  -6   2   1      300.16      287.54      3.18 o
  -5   2   1       64.18       69.43      1.33 o
  -4   2   1     1048.94      933.20      7.70 o
  -3   2   1      831.62      805.62      7.20 o
  -2   2   1      284.94      330.50      2.92 o
  -1   2   1      338.93      330.53      3.00 o
   0   2   1     1144.18     1185.03     11.29 o
   1   2   1     5135.93     4983.51    107.14 o
   2   2   1     3721.36     3711.80     35.89 o
   3   2   1      231.62      204.12      2.13 o
   4   2   1      531.31      517.82      4.14 o
   5   2   1      534.94      499.00      4.96 o
   6   2   1        2.52        4.53      0.86 o
   7   2   1       18.50       18.20      1.13 o
   8   2   1      369.68      383.64      5.92 o
   9   2   1        3.20        5.43      1.50 o
  -8   3   1        4.83        2.96      1.58 o
  -7   3   1       71.15       64.18      2.46 o
  -6   3   1      243.26      228.50      2.75 o
  -5   3   1      485.50      490.24      4.69 o
  -4   3   1      957.60      945.78      8.18 o
  -3   3   1       35.03       48.85      0.88 o
  -2   3   1     1032.07     1131.34      8.84 o
  -1   3   1       40.13       33.62      0.56 o
   0   3   1    13556.41    13535.46    159.42 o
   1   3   1      356.81      322.22      3.57 o
   2   3   1      388.27      385.03      4.39 o
   3   3   1     2317.83     2431.28     18.72 o
   4   3   1        6.44        5.33      0.58 o
   5   3   1      422.08      423.52      4.02 o
   6   3   1       68.37       64.43      1.40 o
   7   3   1       69.20       72.04      1.68 o
   8   3   1      109.88      115.04      2.51 o
  -8   4   1      158.59      160.54      3.18 o
  -7   4   1       40.02       43.28      2.79 o
  -6   4   1      143.76      148.94      2.19 o
  -5   4   1     1321.56     1229.36     10.65 o
  -4   4   1      233.45      256.41      2.71 o
  -3   4   1      324.73      352.31      3.00 o
  -2   4   1      653.44      738.62      5.06 o
  -1   4   1     1632.85     1672.00     12.43 o
   0   4   1     1008.26     1004.56      8.51 o
   1   4   1     1511.48     1603.07     19.49 o
   2   4   1     1661.02     1698.61     16.28 o
   3   4   1       74.97       62.66      0.93 o
   4   4   1        3.85        3.56      0.42 o
   5   4   1        2.87        3.72      0.52 o
   6   4   1      453.01      447.58      4.37 o
   7   4   1      439.71      445.57      7.31 o
   8   4   1       20.53       19.76      3.33 o
  -8   5   1        5.31        4.36      1.48 o
  -7   5   1       70.23       72.17      2.19 o
  -6   5   1      582.49      577.71      5.94 o
  -5   5   1      125.83      123.18      1.71 o
  -4   5   1       13.17       15.50      0.69 o
  -3   5   1       19.47       21.69      0.65 o
  -2   5   1       55.08       53.74      0.79 o
  -1   5   1     1111.41     1161.90      8.69 o
   0   5   1     1998.81     2079.81     17.83 o
   1   5   1     1326.56     1308.26     14.11 o
   2   5   1     2314.88     2391.48     22.79 o
   3   5   1       70.88       88.96      1.22 o
   4   5   1      139.38      138.81      1.60 o
   5   5   1      229.50      218.43      2.61 o
   6   5   1      254.70      254.48      3.04 o
   7   5   1       95.65       99.33      2.34 o
   8   5   1       47.29       57.06      3.17 o
  -7   6   1      225.10      219.82      4.46 o
  -6   6   1       79.66       75.85      1.93 o
  -5   6   1      116.28      119.01      1.68 o
  -4   6   1      125.64      129.84      1.62 o
  -3   6   1       18.56       20.05      0.66 o
  -2   6   1      822.53      830.06      5.85 o
  -1   6   1      620.93      604.71      4.72 o
   0   6   1     1161.50     1174.36     12.97 o
   1   6   1     1633.37     1712.30     24.48 o
   2   6   1      158.61      156.08      3.62 o
   3   6   1       37.19       31.81      1.04 o
   4   6   1      167.75      158.08      3.26 o
   5   6   1      198.45      199.60      3.00 o
   6   6   1      331.53      331.54      4.04 o
   7   6   1       68.52       71.28      2.10 o
   8   6   1        5.53        6.17      2.32 o
  -7   7   1      132.54      138.15      3.60 o
  -6   7   1       31.71       37.73      1.87 o
  -5   7   1       18.03       19.77      0.98 o
  -4   7   1       76.99       84.24      1.43 o
  -3   7   1       12.16       12.42      0.63 o
  -2   7   1     1703.32     1724.58     12.68 o
  -1   7   1      989.42      999.67      9.08 o
   0   7   1      743.24      698.34      8.72 o
   1   7   1      370.70      387.48      5.62 o
   2   7   1        9.39       12.25      1.14 o
   3   7   1        1.26        3.04      0.97 o
   4   7   1      225.52      219.16      5.34 o
   5   7   1      233.54      239.22      4.43 o
   6   7   1      206.89      203.74      5.02 o
   7   7   1       50.67       55.20      4.69 o
   8   7   1       26.46       29.58      2.07 o
  -7   8   1       28.70       34.77      2.34 o
  -6   8   1       94.10       99.44      2.79 o
  -5   8   1       62.93       64.35      1.65 o
  -4   8   1       78.49       78.54      1.47 o
  -3   8   1      326.07      327.15      3.53 o
  -2   8   1      259.98      249.93      3.71 o
  -1   8   1      499.77      503.50      5.73 o
   0   8   1      673.10      676.10      8.06 o
   1   8   1       98.78       89.26      2.19 o
   2   8   1      100.65      100.04      2.74 o
   3   8   1      179.87      172.39      3.78 o
   4   8   1      621.56      610.03     10.20 o
   5   8   1      133.50      131.75      2.97 o
   6   8   1      148.65      154.62      4.31 o
   7   8   1       11.31       11.89      1.57 o
  -6   9   1       18.64       17.73      1.90 o
  -5   9   1       53.25       55.26      1.97 o
  -4   9   1      218.17      220.43      3.51 o
  -3   9   1      134.15      129.60      2.46 o
  -2   9   1      200.53      204.89      3.06 o
  -1   9   1      971.19      975.34     12.07 o
   0   9   1      110.98       99.46      2.44 o
   1   9   1      105.23      106.22      3.95 o
   2   9   1      213.05      222.16      6.50 o
   3   9   1       77.91       74.14      2.58 o
   4   9   1      150.66      150.64      3.72 o
   5   9   1      428.17      417.75      9.40 o
   6   9   1       28.15       32.05      2.29 o
   7   9   1        0.82        1.55      1.77 o
  -6  10   1        0.32        1.27      2.07 o
  -5  10   1       18.02       15.12      2.09 o
  -4  10   1        1.54        1.66      1.42 o
  -3  10   1      283.08      286.80      7.65 o
  -2  10   1      359.57      364.59      5.29 o
  -1  10   1      100.22      104.75      2.23 o
   0  10   1      414.94      406.71      6.27 o
   1  10   1        0.19       -0.64      1.08 o
   2  10   1      505.42      485.95      8.67 o
   3  10   1       89.76       93.12      3.00 o
   4  10   1      132.88      133.56      4.39 o
   5  10   1       81.33       87.38      3.54 o
   6  10   1       67.36       68.93      3.33 o
   7  10   1        0.34        0.73      1.82 o
  -5  11   1        5.03        2.02      2.75 o
  -4  11   1       72.11       76.70      2.97 o
  -3  11   1      208.16      217.55      5.22 o
  -2  11   1      196.50      203.64      3.93 o
  -1  11   1      146.72      140.40      3.08 o
   0  11   1        3.94        1.22      1.27 o
   1  11   1       15.22       18.29      1.86 o
   2  11   1        9.46        9.14      1.67 o
   3  11   1      192.42      180.86      5.47 o
   4  11   1      326.10      322.22      8.09 o
   5  11   1       40.82       46.87      3.11 o
   6  11   1        2.45        4.68      2.01 o
  -5  12   1       11.17        2.67      2.18 o
  -4  12   1      132.27      133.95      4.54 o
  -3  12   1      220.94      230.07      4.43 o
  -2  12   1        7.73       10.07      1.84 o
  -1  12   1      190.18      170.13      6.28 o
   0  12   1       17.49       16.98      1.95 o
   1  12   1       10.83       11.26      1.74 o
   2  12   1      157.16      155.60      5.33 o
   3  12   1      192.00      178.22      5.65 o
   4  12   1       27.36       29.52      2.73 o
   5  12   1       70.59       72.77      3.77 o
   6  12   1        3.21        0.60      2.08 o
  -4  13   1        4.07        5.10      2.40 o
  -3  13   1       47.07       46.10      2.57 o
  -2  13   1      104.94       96.78      4.74 o
  -1  13   1        1.81        2.22      2.61 o
   0  13   1        0.63        2.43      2.74 o
   1  13   1       64.42       62.87      3.07 o
   2  13   1       75.63       61.77      3.93 o
   3  13   1      147.65      138.13      5.07 o
   4  13   1       80.16       79.73      3.91 o
   5  13   1        8.46       13.11      2.56 o
  -3  14   1        4.85        6.44      2.71 o
  -2  14   1       40.02       18.60      2.61 o
  -1  14   1       10.15       10.60      2.98 o
   0  14   1       59.80       64.18      4.68 o
   1  14   1       87.03       87.08      3.75 o
   2  14   1       24.23       18.23      3.03 o
   3  14   1       43.18       42.87      3.39 o
   4  14   1       16.47       14.19      2.78 o
  -1  15   1        0.26       -1.46      2.86 o
   0  15   1       28.29       28.40      3.69 o
   1  15   1       41.30       40.20      4.03 o
   2  15   1       36.90       37.61      3.61 o
  -2 -14   2       23.77       29.10      3.24 o
  -1 -14   2       87.05       86.86      4.65 o
   0 -14   2      178.81      183.53      7.07 o
   1 -14   2        5.32        5.26      3.11 o
   2 -14   2       29.42       29.45      3.56 o
  -4 -13   2       26.25       28.75      2.76 o
  -3 -13   2        3.79        3.30      2.35 o
  -2 -13   2      210.07      215.22      6.61 o
  -1 -13   2      137.59      143.84      5.50 o
   0 -13   2       33.33       36.96      3.09 o
   1 -13   2      157.57      156.76      6.34 o
   2 -13   2       17.02       15.57      3.07 o
   3 -13   2       45.20       50.72      4.16 o
  -5 -12   2        0.12       -1.75      2.01 o
  -4 -12   2       26.98       24.20      2.70 o
  -3 -12   2       76.71       69.41      3.73 o
  -2 -12   2      308.59      297.49      7.91 o
  -1 -12   2       60.57       57.03      3.72 o
   0 -12   2       89.26       92.79      3.37 o
   1 -12   2       57.05       60.62      4.08 o
   2 -12   2       52.43       52.51      4.06 o
   3 -12   2       99.52       51.29      3.38 o
   4 -12   2       12.06       10.25      1.99 o
   5 -12   2       54.75       48.17      4.37 o
  -5 -11   2        1.73        1.37      1.87 o
  -4 -11   2        6.33        6.75      1.95 o
  -3 -11   2      382.32      392.41      9.42 o
  -2 -11   2      224.21      218.18      6.20 o
  -1 -11   2      189.74      188.94      6.41 o
   0 -11   2       97.00      100.73      2.73 o
   1 -11   2       19.07       20.73      1.66 o
   2 -11   2       46.89       47.95      3.84 o
   3 -11   2       75.87       80.25      3.41 o
   4 -11   2      179.15      179.02      3.85 o
   5 -11   2       27.04       24.09      2.75 o
  -6 -10   2       23.05       26.09      2.23 o
  -5 -10   2        5.77        6.47      1.82 o
  -4 -10   2      170.89      163.83      4.83 o
  -3 -10   2      230.26      228.71      6.07 o
  -2 -10   2      231.61      220.32      4.88 o
  -1 -10   2      229.12      250.55      6.59 o
   0 -10   2        7.42       11.01      1.75 o
   1 -10   2       20.17       20.40      1.55 o
   2 -10   2      350.79      344.91      5.76 o
   3 -10   2      203.93      192.43      4.90 o
   4 -10   2      269.85      277.14      4.38 o
   5 -10   2       78.48       84.09      3.10 o
   6 -10   2       10.32       11.15      3.02 o
  -6  -9   2       14.48       15.86      1.78 o
  -5  -9   2      103.37      109.85      3.62 o
  -4  -9   2      170.63      173.68     11.47 o
  -3  -9   2      326.67      321.49      6.12 o
  -2  -9   2      759.30      766.84     12.67 o
  -1  -9   2       85.97       88.18      4.02 o
   0  -9   2       16.93       18.17      1.95 o
   1  -9   2      163.76      165.75      3.25 o
   2  -9   2      292.59      283.06      4.25 o
   3  -9   2      187.37      189.93      4.10 o
   4  -9   2      368.01      358.63      5.21 o
   5  -9   2       42.06       36.87      2.30 o
   6  -9   2        3.29        3.36      1.63 o
   7  -9   2        0.59        1.12      2.05 o
  -7  -8   2        1.05        0.76      1.29 o
  -6  -8   2        3.82        6.69      1.38 o
  -5  -8   2       70.84       72.49      3.19 o
  -4  -8   2      623.99      623.74     11.20 o
  -3  -8   2      512.88      526.58      8.90 o
  -2  -8   2       17.68       23.61      4.99 o
  -1  -8   2      652.56      655.11     10.83 o
   0  -8   2       85.66       86.20      3.00 o
   1  -8   2      632.13      589.79      9.48 o
   2  -8   2      524.24      535.12      6.95 o
   3  -8   2      410.73      410.27      6.65 o
   4  -8   2       54.99       53.46      1.53 o
   5  -8   2      122.29      113.48      2.45 o
   6  -8   2        0.12       -0.94      1.31 o
   7  -8   2       32.68       34.64      2.19 o
  -6  -7   2      119.61      130.18      3.34 o
  -5  -7   2      391.65      404.61     11.69 o
  -4  -7   2      326.38      325.35      5.73 o
  -3  -7   2      722.04      721.70     11.55 o
  -2  -7   2       50.54       52.35      1.91 o
  -1  -7   2       15.10       15.19      1.24 o
   0  -7   2      105.65      105.47      2.26 o
   1  -7   2      302.86      291.05      4.16 o
   2  -7   2      801.92      789.95      6.77 o
   3  -7   2      703.80      699.11      5.86 o
   4  -7   2      331.40      322.72      3.28 o
   5  -7   2        0.63        1.72      0.81 o
   6  -7   2       57.94       62.89      1.47 o
   7  -7   2       25.76       29.08      1.58 o
  -6  -6   2       27.55       25.47      2.99 o
  -5  -6   2      342.94      337.74     10.44 o
  -4  -6   2      514.41      542.45     11.39 o
  -3  -6   2      275.99      271.95      5.92 o
  -2  -6   2      323.84      342.34      5.85 o
  -1  -6   2       16.65       13.29      0.85 o
   0  -6   2      524.86      562.28      7.35 o
   1  -6   2     2433.08     2439.73     20.75 o
   2  -6   2     1082.68     1122.17      8.35 o
   3  -6   2      164.62      157.94      1.62 o
   4  -6   2      112.78      107.02      1.46 o
   5  -6   2        2.21        2.29      0.78 o
   6  -6   2       92.80       96.53      1.91 o
   7  -6   2       54.84       52.14      2.41 o
   8  -6   2       23.46       26.74      2.18 o
  -6  -5   2      113.93      112.49      2.85 o
  -5  -5   2      281.35      268.10      6.34 o
  -4  -5   2      506.26      528.67      5.00 o
  -3  -5   2      602.04      630.71      5.04 o
  -2  -5   2        0.08        1.43      0.41 o
  -1  -5   2      334.93      326.00      3.26 o
   0  -5   2     2099.09     2227.99     19.17 o
   1  -5   2      378.11      338.65      2.89 o
   2  -5   2     1341.36     1388.48     10.42 o
   3  -5   2     1755.38     1708.77     12.00 o
   4  -5   2      455.50      451.49      4.11 o
   5  -5   2        0.75        1.51      0.70 o
   6  -5   2       42.11       38.53      1.30 o
   7  -5   2      113.09      119.34      2.76 o
   8  -5   2       60.04       62.19      2.68 o
  -8  -4   2        8.92        6.36      1.28 o
  -7  -4   2       17.02       16.88      3.15 o
  -6  -4   2      361.24      373.47      4.40 o
  -5  -4   2     1211.67     1186.62     11.42 o
  -4  -4   2      202.90      205.93      2.42 o
  -3  -4   2      113.03      103.98      1.29 o
  -2  -4   2       58.88       62.82      1.45 o
  -1  -4   2     1771.65     1916.68     19.59 o
   0  -4   2     1507.05     1565.36     13.38 o
   1  -4   2     2146.48     2148.72     17.84 o
   2  -4   2       72.31       57.78      0.83 o
   3  -4   2      526.24      515.70      3.91 o
   4  -4   2      350.57      349.88      3.30 o
   5  -4   2      619.58      610.18      5.74 o
   6  -4   2      171.82      171.09      2.50 o
   7  -4   2       90.96       90.27      2.41 o
   8  -4   2      201.74      211.92      3.83 o
  -8  -3   2        1.27        1.53      1.20 o
  -7  -3   2      268.01      275.52      4.40 o
  -6  -3   2      366.51      368.11      4.25 o
  -5  -3   2      275.84      287.33      3.13 o
  -4  -3   2      244.28      246.42      2.75 o
  -3  -3   2       21.90       23.02      0.65 o
  -2  -3   2       11.10       20.34      0.67 o
  -1  -3   2     1612.76     1725.81     20.84 o
   0  -3   2     1942.03     1954.80     18.52 o
   1  -3   2     4208.78     4236.48     35.13 o
   2  -3   2     2184.66     2109.13     18.34 o
   3  -3   2        3.65        6.16      0.37 o
   4  -3   2      326.85      323.74      2.93 o
   5  -3   2      175.02      176.83      2.53 o
   6  -3   2      216.79      202.79      2.74 o
   7  -3   2      238.79      239.08      3.87 o
   8  -3   2        2.95        2.64      1.48 o
  -8  -2   2       32.93       34.79      1.77 o
  -7  -2   2      186.29      188.57      6.23 o
  -6  -2   2      382.65      388.57      3.88 o
  -5  -2   2      371.70      378.71      4.16 o
  -4  -2   2        2.72        3.84      0.53 o
  -3  -2   2        5.75       11.21      0.65 o
  -2  -2   2      165.59      160.35      1.56 o
  -1  -2   2     4086.50     4363.42     52.65 o
   0  -2   2     2984.52     3009.67     32.48 o
   1  -2   2     1730.69     1734.85     15.32 o
   2  -2   2      829.09      885.20      6.99 o
   3  -2   2       24.79       29.34      0.69 o
   4  -2   2      630.63      621.07     10.54 o
   5  -2   2       40.45       46.06      1.45 o
   6  -2   2      750.79      696.26      6.93 o
   7  -2   2      235.95      244.02      3.50 o
   8  -2   2       50.84       53.06      3.26 o
  -8  -1   2       84.87       87.13      2.66 o
  -7  -1   2      128.96      129.43      2.89 o
  -6  -1   2      136.67      138.08      1.92 o
  -5  -1   2       36.68       36.11      0.93 o
  -4  -1   2     1170.73     1179.03     10.49 o
  -3  -1   2      298.61      273.28      2.39 o
  -2  -1   2     6059.41     6364.47     49.75 o
  -1  -1   2     2608.52     2576.20     27.84 o
   0  -1   2     1042.60     1033.27      9.06 o
   1  -1   2     3075.79     3281.57     31.59 o
   2  -1   2       25.35       43.26      1.00 o
   3  -1   2      595.04      627.47      5.91 o
   4  -1   2       15.81       17.93      0.66 o
   5  -1   2      983.98      933.53      8.78 o
   6  -1   2      277.20      280.84      3.34 o
   7  -1   2      149.77      141.07      4.23 o
   8  -1   2       91.70       92.64      2.46 o
   9  -1   2       35.03       36.72      2.20 o
  -8   0   2       80.85       81.62      2.67 o
  -7   0   2      342.78      345.99      8.40 o
  -6   0   2      169.12      164.37      2.96 o
  -5   0   2       41.79       44.40      1.48 o
  -4   0   2        0.67        1.92      1.02 o
  -3   0   2     1693.61     1684.95     12.24 o
  -2   0   2      878.46      853.42      6.81 o
  -1   0   2      960.45     1033.36      9.22 o
   0   0   2     1719.60     1892.82     25.16 o
   1   0   2     3986.33     3781.77     40.32 o
   2   0   2      140.81      121.51      1.40 o
   3   0   2      415.11      451.26      3.93 o
   4   0   2      697.88      673.02      7.02 o
   5   0   2     1462.32     1382.23     12.64 o
   6   0   2      154.73      156.72      2.23 o
   7   0   2       18.04       16.80      1.09 o
   8   0   2        2.71        4.08      1.29 o
   9   0   2        0.41       -0.34      1.48 o
  -8   1   2      101.82      109.43      4.27 o
  -7   1   2       86.96       83.42      2.49 o
  -6   1   2      157.86      161.88      2.38 o
  -5   1   2       68.66       74.97      1.34 o
  -4   1   2      423.59      431.77      4.01 o
  -3   1   2      763.51      721.73      5.78 o
  -2   1   2     1210.68     1187.46     10.03 o
  -1   1   2     3882.06     4001.31     32.64 o
   0   1   2     2239.70     2237.67     36.36 o
   1   1   2        2.90        3.21      0.36 o
   2   1   2        1.00        0.53      0.34 o
   3   1   2     1022.42     1085.80      8.38 o
   4   1   2     1521.66     1500.63     12.25 o
   5   1   2      437.81      418.51      4.29 o
   6   1   2      128.70      128.81      2.79 o
   7   1   2       85.09       87.58      1.84 o
   8   1   2        0.68       -0.13      1.16 o
   9   1   2       30.92       28.49      1.93 o
  -8   2   2       50.47       50.33      2.13 o
  -7   2   2       36.23       36.14      3.64 o
  -6   2   2      154.66      156.71      2.60 o
  -5   2   2      137.92      124.74      2.16 o
  -4   2   2       66.57       67.51      1.24 o
  -3   2   2      842.71      859.88      7.70 o
  -2   2   2     1121.68     1058.29      8.78 o
  -1   2   2     5913.25     5979.94     49.93 o
   0   2   2     9633.69     9607.04    102.42 o
   1   2   2     8547.37     8601.63    124.28 o
   2   2   2      498.24      498.69      6.00 o
   3   2   2      311.56      263.66      2.53 o
   4   2   2     1184.94     1203.87      9.38 o
   5   2   2      519.38      518.42      5.16 o
   6   2   2       89.89       86.12      1.61 o
   7   2   2        8.55       10.60      0.97 o
   8   2   2        0.73        0.05      1.16 o
   9   2   2       28.01       28.28      2.82 o
  -8   3   2      126.73      125.67      2.81 o
  -7   3   2       34.88       37.97      1.62 o
  -6   3   2       14.19       14.94      1.06 o
  -5   3   2        0.87        1.11      0.66 o
  -4   3   2      889.87      835.15      7.31 o
  -3   3   2     1361.97     1348.58     11.07 o
  -2   3   2     2606.03     2696.15     19.14 o
  -1   3   2      190.00      180.79      1.57 o
   0   3   2      520.08      575.08      5.77 o
   1   3   2     1642.19     1711.82     20.70 o
   2   3   2      527.98      556.20      7.12 o
   3   3   2     2424.95     2458.33     19.79 o
   4   3   2      333.00      311.37      2.85 o
   5   3   2      919.51      907.72      7.96 o
   6   3   2      100.22      108.15      1.77 o
   7   3   2       46.18       45.54      1.52 o
   8   3   2       46.99       45.84      1.84 o
   9   3   2       19.58       18.87      2.15 o
  -8   4   2       17.20       18.14      2.67 o
  -7   4   2       22.40       24.70      1.68 o
  -6   4   2        0.02       -0.14      0.80 o
  -5   4   2      128.19      128.73      1.72 o
  -4   4   2      507.04      467.79      4.06 o
  -3   4   2      751.94      736.00      5.76 o
  -2   4   2     1909.99     2000.29     13.93 o
  -1   4   2      196.97      198.62      1.86 o
   0   4   2       77.46       71.96      1.15 o
   1   4   2      467.19      470.16      6.20 o
   2   4   2      969.16      935.27      9.82 o
   3   4   2     1249.44     1290.24     11.31 o
   4   4   2     1047.61     1034.66      8.32 o
   5   4   2      149.87      138.22      1.72 o
   6   4   2        3.82        6.35      0.72 o
   7   4   2       23.69       22.63      1.19 o
   8   4   2        3.17        4.36      1.28 o
  -7   5   2       22.46       22.76      2.72 o
  -6   5   2       24.51       19.53      1.11 o
  -5   5   2       62.91       63.47      1.40 o
  -4   5   2      565.57      537.33      4.95 o
  -3   5   2     1277.56     1305.08     10.67 o
  -2   5   2       68.87       65.80      0.91 o
  -1   5   2      180.19      159.24      1.61 o
   0   5   2     1721.41     1872.61     17.23 o
   1   5   2     3213.81     3479.97     32.51 o
   2   5   2     1561.48     1535.30     15.92 o
   3   5   2     1160.91     1137.80     10.26 o
   4   5   2      688.70      686.62      5.69 o
   5   5   2       77.44       72.58      1.41 o
   6   5   2       85.97       81.65      1.95 o
   7   5   2        7.17        5.49      1.14 o
   8   5   2      144.54      145.47      4.45 o
  -7   6   2       47.03       49.42      2.44 o
  -6   6   2       70.36       70.57      2.55 o
  -5   6   2      253.85      244.24      4.07 o
  -4   6   2      598.32      603.77      5.69 o
  -3   6   2      140.67      137.06      1.72 o
  -2   6   2     1384.80     1386.18     10.22 o
  -1   6   2       41.07       46.64      1.11 o
   0   6   2     3496.56     3767.02     46.57 o
   1   6   2       17.27       13.04      0.53 o
   2   6   2      448.47      461.08      4.71 o
   3   6   2      900.78      902.72      9.65 o
   4   6   2      253.47      249.22      5.83 o
   5   6   2       95.75       96.92      2.17 o
   6   6   2       33.99       30.42      1.26 o
   7   6   2       45.50       46.37      1.88 o
   8   6   2       87.86       90.99      2.54 o
  -7   7   2        8.25        8.55      1.85 o
  -6   7   2       61.73       61.39      2.56 o
  -5   7   2      400.64      395.87      4.34 o
  -4   7   2      230.78      234.13      2.76 o
  -3   7   2      103.03      103.14      1.38 o
  -2   7   2      402.00      392.22      3.15 o
  -1   7   2       69.97       64.47      1.06 o
   0   7   2      464.10      495.63      4.56 o
   1   7   2      622.36      608.71      8.36 o
   2   7   2     1035.15     1023.10     16.04 o
   3   7   2      345.46      329.03      5.95 o
   4   7   2      148.18      151.52      3.40 o
   5   7   2        0.88       -0.28      0.97 o
   6   7   2       24.33       22.08      1.81 o
   7   7   2      192.13      200.74      4.20 o
   8   7   2        4.64        6.02      1.73 o
  -7   8   2       24.81       25.71      2.17 o
  -6   8   2      180.62      187.56      3.64 o
  -5   8   2       87.55       83.50      1.88 o
  -4   8   2      145.89      147.92      2.05 o
  -3   8   2      315.89      325.46      3.04 o
  -2   8   2        6.50        7.29      1.10 o
  -1   8   2      165.34      171.78      7.57 o
   0   8   2       99.15       95.13      1.69 o
   1   8   2      617.36      629.58     12.97 o
   2   8   2     1014.22     1019.71     16.82 o
   3   8   2      297.58      279.01      5.39 o
   4   8   2       24.67       25.03      1.62 o
   5   8   2       69.03       61.71      2.85 o
   6   8   2       56.52       55.75      2.76 o
   7   8   2       65.57       67.96      2.54 o
   8   8   2       23.64       25.27      2.22 o
  -6   9   2       49.73       50.74      2.03 o
  -5   9   2       37.63       39.72      2.04 o
  -4   9   2      269.85      281.63      5.55 o
  -3   9   2      218.97      219.08      3.28 o
  -2   9   2      233.96      230.74     11.79 o
  -1   9   2       49.94       49.00      1.71 o
   0   9   2      361.03      361.69      4.79 o
   1   9   2      857.20      879.63     11.90 o
   2   9   2      545.48      536.33     17.24 o
   3   9   2       26.54       24.83      1.78 o
   4   9   2        0.97        1.71      1.32 o
   5   9   2       10.09        7.87      1.79 o
   6   9   2      153.45      150.85      4.57 o
   7   9   2       31.34       32.24      2.42 o
  -6  10   2       28.46       28.43      2.54 o
  -5  10   2       52.40       58.02      3.09 o
  -4  10   2      135.72      137.85      5.02 o
  -3  10   2        6.93        9.27      1.31 o
  -2  10   2       34.94       38.23      2.02 o
  -1  10   2       88.54       88.57      2.42 o
   0  10   2      480.19      478.58      7.17 o
   1  10   2      345.82      347.14      5.56 o
   2  10   2      187.19      189.97      7.28 o
   3  10   2       11.03        9.86      1.60 o
   4  10   2        1.87        2.19      1.50 o
   5  10   2       79.37       75.31      3.40 o
   6  10   2       68.72       63.95      3.31 o
   7  10   2       49.69       54.78      3.09 o
  -5  11   2      111.81      112.91      4.99 o
  -4  11   2        0.85        2.73      1.82 o
  -3  11   2        2.35        1.05      1.48 o
  -2  11   2       59.55       57.25      3.08 o
  -1  11   2      124.09      130.50      5.20 o
   0  11   2      419.92      425.96      6.65 o
   1  11   2       83.88       86.73      2.53 o
   2  11   2       30.76       32.62      5.15 o
   3  11   2       79.56       72.76      3.58 o
   4  11   2       70.78       69.49      3.66 o
   5  11   2       56.11       56.90      3.28 o
   6  11   2       88.52       87.55      3.74 o
  -5  12   2        8.83        8.07      3.20 o
  -4  12   2       21.55       17.65      3.56 o
  -3  12   2       56.90       57.58      2.41 o
  -2  12   2       97.22       98.98      9.41 o
  -1  12   2      278.74      283.98      8.67 o
   0  12   2      160.66      157.13      5.89 o
   1  12   2       98.32       99.11      3.32 o
   2  12   2        0.67        0.94      2.09 o
   3  12   2        0.31        0.50      2.06 o
   4  12   2       38.50       32.90      2.81 o
   5  12   2      130.81      123.80      4.73 o
   6  12   2       13.71       16.20      2.49 o
  -4  13   2        5.39        4.44      3.41 o
  -3  13   2      131.76      137.08      3.34 o
  -2  13   2       29.54       25.52      3.06 o
  -1  13   2       48.81       49.93      3.92 o
   0  13   2      134.71      125.92      5.42 o
   1  13   2       43.44       40.47      2.49 o
   2  13   2        0.99       -1.21      2.25 o
   3  13   2       26.16       25.03      2.92 o
   4  13   2       34.66       31.49      3.02 o
   5  13   2       28.80       30.62      2.94 o
  -2  14   2       69.85       70.96      4.46 o
  -1  14   2       62.92       55.33      4.14 o
   0  14   2       25.59       33.30      3.52 o
   1  14   2       14.16       15.46      2.28 o
   2  14   2       10.56       12.06      2.83 o
   3  14   2        1.73        1.92      2.57 o
   4  14   2      105.43       93.12      4.54 o
  -1  15   2       66.91       65.26      4.56 o
   0  15   2       21.27       23.87      3.51 o
   1  15   2        5.78        6.85      3.20 o
   2  15   2       28.48       30.08      3.40 o
  -2 -14   3       38.74       28.75      3.32 o
  -1 -14   3        6.80        3.65      2.74 o
   0 -14   3       71.45       70.62      3.43 o
   1 -14   3       61.19       58.07      4.75 o
   2 -14   3       50.87       47.53      4.03 o
  -3 -13   3       47.31       46.19      3.34 o
  -2 -13   3       10.07        4.70      2.50 o
  -1 -13   3        3.14        4.30      2.48 o
   0 -13   3       54.09       55.17      3.98 o
   1 -13   3      139.94      138.30      5.95 o
   2 -13   3      185.38      183.59      6.87 o
   3 -13   3       12.02        9.28      2.58 o
   4 -13   3        0.69        3.86      2.70 o
  -4 -12   3       88.23       85.09      3.84 o
  -3 -12   3       16.20       17.20      2.56 o
  -2 -12   3        0.20        3.02      2.31 o
  -1 -12   3      275.07      266.99      7.57 o
   0 -12   3       70.62       68.00      4.23 o
   1 -12   3       63.34       61.21      4.42 o
   2 -12   3      209.95      205.55      7.16 o
   3 -12   3       41.05       40.20      3.54 o
   4 -12   3        0.85        2.26      1.89 o
   5 -12   3       63.43       66.35      4.78 o
  -5 -11   3       87.32       86.92      3.72 o
  -4 -11   3       20.80       17.04      2.22 o
  -3 -11   3        2.35        3.37      1.96 o
  -2 -11   3        0.93       -0.73      2.00 o
  -1 -11   3       34.16       31.37      2.29 o
   0 -11   3      823.74      825.29     32.88 o
   1 -11   3      135.05      134.44      3.78 o
   2 -11   3      114.42      107.99      5.05 o
   3 -11   3       18.82       17.90      1.71 o
   4 -11   3       42.60       43.28      2.25 o
   5 -11   3        6.96        4.20      2.36 o
  -6 -10   3      209.74      222.63      5.72 o
  -5 -10   3       30.16       29.62      2.32 o
  -4 -10   3        0.94        0.54      1.74 o
  -3 -10   3       66.36       66.32      4.59 o
  -2 -10   3      224.20      222.35     10.04 o
  -1 -10   3      391.44      388.36      7.41 o
   0 -10   3      258.89      258.94      6.75 o
   1 -10   3      283.53      290.84      5.80 o
   2 -10   3      182.62      172.26      4.57 o
   3 -10   3       15.88       20.06      1.67 o
   4 -10   3        7.24        7.48      1.56 o
   5 -10   3       76.22       74.18      2.89 o
   6 -10   3      159.67      163.92      5.17 o
  -6  -9   3       58.92       61.40      2.79 o
  -5  -9   3       56.68       57.82      2.77 o
  -4  -9   3       58.02       56.35      2.85 o
  -3  -9   3       19.06       18.15      1.62 o
  -2  -9   3      521.93      505.80      8.87 o
  -1  -9   3      572.77      581.64     10.05 o
   0  -9   3      404.23      421.32      7.75 o
   1  -9   3      344.89      363.11      5.70 o
   2  -9   3        0.76        0.70      1.03 o
   3  -9   3       32.89       37.98      1.69 o
   4  -9   3        4.06        4.74      1.25 o
   5  -9   3      164.62      155.75      3.90 o
   6  -9   3      115.29      115.79      5.15 o
   7  -9   3       41.63       37.97      2.68 o
  -6  -8   3        3.01        3.14      1.36 o
  -5  -8   3      132.90      142.41      3.89 o
  -4  -8   3        1.82        3.18      2.55 o
  -3  -8   3      442.91      440.14      8.34 o
  -2  -8   3      577.69      575.71      9.65 o
  -1  -8   3       84.74       88.42      2.71 o
   0  -8   3      986.68     1010.87     13.48 o
   1  -8   3      339.81      308.92      4.31 o
   2  -8   3        1.99        9.42      2.57 o
   3  -8   3       27.71       29.40      1.30 o
   4  -8   3      666.14      667.65      7.07 o
   5  -8   3       62.50       65.62      3.14 o
   6  -8   3      127.62      127.03      3.23 o
   7  -8   3        7.15        9.13      2.21 o
  -5  -7   3       34.63       34.77      1.84 o
  -4  -7   3       79.69       80.74      2.83 o
  -3  -7   3      406.84      420.18      7.17 o
  -2  -7   3      604.30      594.67      9.73 o
  -1  -7   3      595.86      613.71     10.07 o
   0  -7   3      767.31      804.23     16.26 o
   1  -7   3      206.78      182.69      2.47 o
   2  -7   3      129.21      123.77      1.96 o
   3  -7   3      297.25      292.11      3.20 o
   4  -7   3      145.55      147.68      2.11 o
   5  -7   3      315.28      311.33      3.62 o
   6  -7   3      187.09      182.97      2.65 o
   7  -7   3        0.66        1.65      1.25 o
  -4  -6   3      123.34      104.92      2.74 o
  -3  -6   3      157.30      175.51      3.39 o
  -2  -6   3     1286.86     1319.73     20.14 o
  -1  -6   3     2615.72     2613.48     30.50 o
   0  -6   3      172.50      175.12      1.92 o
   1  -6   3       64.14       58.06      0.93 o
   2  -6   3      177.58      182.74      2.17 o
   3  -6   3      203.17      201.70      2.27 o
   4  -6   3      937.04      907.86      7.21 o
   5  -6   3      130.09      127.01      1.91 o
   6  -6   3        5.65        5.81      1.02 o
   7  -6   3      120.31      118.37      2.65 o
   8  -6   3        0.58        0.27      1.59 o
  -5  -5   3        0.65        2.17      1.96 o
  -4  -5   3     1130.63     1118.71     11.87 o
  -3  -5   3      540.02      581.44      5.41 o
  -2  -5   3      627.09      661.22      6.12 o
  -1  -5   3     1771.82     1786.71     16.80 o
   0  -5   3        4.33        5.93      0.41 o
   1  -5   3       78.90       73.82      1.00 o
   2  -5   3      215.43      223.00      2.15 o
   3  -5   3      198.29      206.53      1.91 o
   4  -5   3     1439.50     1408.34     10.78 o
   5  -5   3      508.11      492.44      4.57 o
   6  -5   3        8.30        4.89      0.93 o
   7  -5   3       17.90       14.53      1.50 o
   8  -5   3       23.63       22.46      2.07 o
  -6  -4   3        5.48        6.91      1.58 o
  -5  -4   3      234.20      231.00      2.79 o
  -4  -4   3       40.10       49.17      1.13 o
  -3  -4   3     2489.35     2468.69     19.48 o
  -2  -4   3     1361.69     1423.65     11.05 o
  -1  -4   3        6.42        8.23      0.45 o
   0  -4   3      164.31      179.84      1.89 o
   1  -4   3        5.67        9.45      0.45 o
   2  -4   3      975.44      972.66      7.40 o
   3  -4   3     2173.96     2177.24     15.16 o
   4  -4   3      425.88      406.35      3.74 o
   5  -4   3       79.64       77.80      1.43 o
   6  -4   3       76.11       73.95      1.74 o
   7  -4   3        6.00        6.81      1.36 o
   8  -4   3       52.40       54.71      2.20 o
  -8  -3   3       22.56       23.11      1.76 o
  -7  -3   3        4.42        4.39      0.97 o
  -6  -3   3        0.67        1.01      1.23 o
  -5  -3   3      267.07      273.56      3.27 o
  -4  -3   3      928.82      934.13      8.56 o
  -3  -3   3      486.73      483.54      3.98 o
  -2  -3   3      501.05      496.83      4.47 o
  -1  -3   3     2498.20     2744.40     25.53 o
   0  -3   3       12.77       21.51      0.64 o
   1  -3   3     1043.70     1015.46      8.55 o
   2  -3   3     2973.43     3080.44     24.05 o
   3  -3   3     1190.68     1134.81      9.11 o
   4  -3   3      267.82      254.01      3.17 o
   5  -3   3      107.10      102.18      1.88 o
   6  -3   3        0.81        1.31      0.84 o
   7  -3   3        3.46        2.66      1.22 o
   8  -3   3       86.75       89.72      2.50 o
  -8  -2   3       27.62       29.30      1.31 o
  -7  -2   3        5.54        6.34      1.14 o
  -6  -2   3       11.47       11.07      0.87 o
  -5  -2   3      123.39      120.04      1.93 o
  -4  -2   3     1742.35     1723.56     15.87 o
  -3  -2   3     1535.87     1569.29     12.53 o
  -2  -2   3      474.59      498.54      4.20 o
  -1  -2   3        9.42       13.47      0.86 o
   0  -2   3     1331.44     1419.30     13.02 o
   1  -2   3      159.05      138.35      1.41 o
   2  -2   3     2539.81     2625.34     20.19 o
   3  -2   3     1087.43     1022.15      7.47 o
   4  -2   3      121.07      128.68      2.32 o
   5  -2   3      484.16      456.34      4.72 o
   6  -2   3        9.00        9.22      0.92 o
   7  -2   3      156.86      157.22      2.73 o
   8  -2   3      150.74      145.97      3.08 o
   9  -2   3       40.85       44.94      2.92 o
  -8  -1   3        9.45       11.11      1.25 o
  -7  -1   3       40.27       41.61      1.84 o
  -6  -1   3      357.46      350.57      4.32 o
  -5  -1   3     1343.85     1289.61     13.01 o
  -4  -1   3       13.40       14.41      0.83 o
  -3  -1   3     1898.80     1853.93     14.57 o
  -2  -1   3      811.74      900.15      6.87 o
  -1  -1   3      699.00      765.31      7.01 o
   0  -1   3      514.65      574.89      5.21 o
   1  -1   3     6312.30     6190.24     78.90 o
   2  -1   3       36.85       28.64      0.69 o
   3  -1   3     2180.17     2211.19     17.47 o
   4  -1   3     1060.92     1006.45      8.29 o
   5  -1   3      160.93      158.92      2.14 o
   6  -1   3       91.13       84.20      1.70 o
   7  -1   3       44.77       42.98      1.59 o
   8  -1   3       87.13       86.67      2.43 o
   9  -1   3       50.78       49.86      2.47 o
  -8   0   3        7.51        8.51      1.28 o
  -7   0   3       79.77       82.06      3.29 o
  -6   0   3      254.97      245.48      3.39 o
  -5   0   3      541.07      538.02      5.70 o
  -4   0   3      736.83      745.74      6.95 o
  -3   0   3      231.76      236.35      2.07 o
  -2   0   3       31.81       26.31      0.48 o
  -1   0   3       26.03       35.16      1.10 o
   0   0   3     1649.27     1714.57     19.52 o
   1   0   3      703.42      728.90      5.75 o
   2   0   3     5220.56     4977.62     54.88 o
   3   0   3     2578.48     2612.35     22.33 o
   4   0   3      160.95      180.29      2.19 o
   5   0   3       23.89       26.57      0.97 o
   6   0   3      227.68      210.78      2.75 o
   7   0   3      101.79       99.01      2.11 o
   8   0   3       36.32       39.14      1.83 o
   9   0   3       14.62       16.37      1.84 o
  -8   1   3        1.05       -0.45      1.56 o
  -7   1   3      134.00      135.96      2.57 o
  -6   1   3       70.06       68.13      1.91 o
  -5   1   3      311.40      320.38      3.62 o
  -4   1   3      907.88      876.66      7.60 o
  -3   1   3      462.79      480.90      4.29 o
  -2   1   3      101.10      109.19      1.16 o
  -1   1   3     2682.26     2864.66     23.38 o
   0   1   3     2291.20     2282.77     18.73 o
   1   1   3     4221.89     4297.56     35.52 o
   2   1   3     1694.56     1710.61     14.04 o
   3   1   3       10.91       21.84      0.66 o
   4   1   3       11.52       16.52      0.61 o
   5   1   3       29.71       26.98      1.21 o
   6   1   3      274.92      264.89      3.17 o
   7   1   3      345.37      341.09      3.99 o
   8   1   3       38.98       39.60      1.74 o
   9   1   3       66.58       76.85      2.76 o
  -8   2   3        2.07        1.89      1.65 o
  -7   2   3      113.66      113.09      3.46 o
  -6   2   3      194.30      183.23      2.77 o
  -5   2   3      418.94      405.11      4.39 o
  -4   2   3      717.20      723.08      6.39 o
  -3   2   3       24.48       27.00      0.87 o
  -2   2   3     1430.19     1541.84     11.90 o
  -1   2   3      277.44      258.80      2.36 o
   0   2   3      133.56      110.96      1.57 o
   1   2   3    14874.56    13996.81    168.25 o
   2   2   3      140.17      108.99      1.57 o
   3   2   3        2.61        2.36      0.33 o
   4   2   3       79.97       84.35      1.15 o
   5   2   3      329.32      306.07      3.36 o
   6   2   3      309.87      297.05      3.43 o
   7   2   3      248.90      246.66      3.46 o
   8   2   3       31.24       37.30      2.29 o
   9   2   3        7.68        5.57      1.56 o
  -8   3   3       45.92       43.26      2.76 o
  -7   3   3       64.08       62.36      2.91 o
  -6   3   3      328.37      323.53      7.01 o
  -5   3   3      435.67      431.09      4.19 o
  -4   3   3      103.88      111.11      1.43 o
  -3   3   3      128.93      117.98      1.35 o
  -2   3   3      276.27      279.71      2.51 o
  -1   3   3      813.04      829.71      6.58 o
   0   3   3     2964.93     3083.06     27.44 o
   1   3   3      811.52      814.96      8.09 o
   2   3   3      546.74      486.72      5.60 o
   3   3   3      408.33      403.11      4.01 o
   4   3   3       78.96       76.67      1.10 o
   5   3   3      724.30      694.01      6.27 o
   6   3   3      607.40      595.61      6.01 o
   7   3   3       36.43       37.79      1.48 o
   8   3   3        8.61       10.01      1.30 o
   9   3   3       10.13       12.90      1.67 o
  -7   4   3      226.41      222.42      5.73 o
  -6   4   3       44.15       41.79      1.78 o
  -5   4   3       51.25       60.66      1.39 o
  -4   4   3      123.98      106.55      1.71 o
  -3   4   3       92.16       79.51      1.24 o
  -2   4   3       23.00       15.73      0.51 o
  -1   4   3     3594.66     3745.58     29.23 o
   0   4   3     2314.61     2367.11     19.57 o
   1   4   3      689.83      618.79      6.40 o
   2   4   3      285.71      285.88      3.36 o
   3   4   3      159.34      159.22      2.00 o
   4   4   3      397.49      401.22      3.74 o
   5   4   3      588.75      571.36      5.06 o
   6   4   3        8.95        9.43      0.80 o
   7   4   3      253.49      258.47      4.05 o
   8   4   3      119.98      124.13      3.55 o
   9   4   3       15.65       11.20      1.82 o
  -7   5   3       93.14       91.01      2.97 o
  -6   5   3      259.01      250.22      4.64 o
  -5   5   3       22.52       26.32      1.19 o
  -4   5   3        0.26        1.20      0.79 o
  -3   5   3      208.20      211.66      2.35 o
  -2   5   3      514.65      506.11      3.85 o
  -1   5   3     2282.49     2334.81     19.72 o
   0   5   3     1641.88     1703.15     14.20 o
   1   5   3       19.38       35.89      0.73 o
   2   5   3      191.28      198.63      2.52 o
   3   5   3       32.79       36.25      1.01 o
   4   5   3     1011.62     1031.67     10.20 o
   5   5   3      474.06      476.82      5.77 o
   6   5   3       77.65       79.78      1.63 o
   7   5   3      105.83      110.48      2.68 o
   8   5   3        3.37        1.90      1.33 o
  -7   6   3       20.89       23.94      2.26 o
  -6   6   3      259.20      268.01      4.94 o
  -5   6   3      132.42      118.18      2.14 o
  -4   6   3      180.39      164.40      2.61 o
  -3   6   3      198.86      194.05      2.29 o
  -2   6   3     1480.20     1541.51     11.51 o
  -1   6   3      529.57      497.98      4.00 o
   0   6   3      229.14      209.95      2.63 o
   1   6   3      754.20      778.23      6.59 o
   2   6   3       21.78       30.42      0.81 o
   3   6   3      926.09      956.66     10.28 o
   4   6   3       25.94       23.85      1.18 o
   5   6   3      300.15      295.03      4.10 o
   6   6   3      615.58      611.42      7.50 o
   7   6   3        5.77        7.58      1.42 o
   8   6   3       24.18       21.14      1.84 o
  -7   7   3      131.03      131.02      4.06 o
  -6   7   3       20.15       17.94      1.81 o
  -5   7   3       62.05       59.49      1.73 o
  -4   7   3       23.86       21.85      1.12 o
  -3   7   3      331.15      332.56      3.45 o
  -2   7   3      269.01      257.76      2.50 o
  -1   7   3      865.30      888.17      6.99 o
   0   7   3      713.02      721.22      6.51 o
   1   7   3        2.64        1.46      0.37 o
   2   7   3       46.24       43.88      2.24 o
   3   7   3      755.93      765.52     12.33 o
   4   7   3      318.00      308.72      5.73 o
   5   7   3      390.33      387.89      5.88 o
   6   7   3        4.60        6.98      1.57 o
   7   7   3        4.12        4.44      1.49 o
   8   7   3        7.77       11.61      1.98 o
  -6   8   3        0.46        0.46      1.47 o
  -5   8   3        2.70        2.91      1.03 o
  -4   8   3       82.82       87.86      2.04 o
  -3   8   3      574.99      597.20      5.73 o
  -2   8   3      403.25      407.69      4.94 o
  -1   8   3      181.09      169.93      3.32 o
   0   8   3      556.26      558.94      6.24 o
   1   8   3      178.03      187.59      3.98 o
   2   8   3      223.10      223.37      4.64 o
   3   8   3       91.42       89.35      3.93 o
   4   8   3      564.62      564.97      9.58 o
   5   8   3       82.21       85.28      2.69 o
   6   8   3       87.53       93.43      3.55 o
   7   8   3        0.23        0.50      1.50 o
   8   8   3       35.28       30.35      2.51 o
  -6   9   3        0.03       -1.15      1.54 o
  -5   9   3       22.07       26.11      1.62 o
  -4   9   3       69.12       74.35      3.00 o
  -3   9   3       48.69       54.21      2.22 o
  -2   9   3     1443.24     1436.72     17.52 o
  -1   9   3       72.39       68.15      2.86 o
   0   9   3      146.22      160.91      2.44 o
   1   9   3       13.74       13.92      1.48 o
   2   9   3      102.61      106.01      4.41 o
   3   9   3      678.68      677.20     11.40 o
   4   9   3      164.29      163.73      3.94 o
   5   9   3       25.64       23.76      2.16 o
   6   9   3       42.84       46.51      3.01 o
   7   9   3        0.45        1.29      1.80 o
  -6  10   3        0.19        0.49      2.18 o
  -5  10   3       94.80       95.79      3.43 o
  -4  10   3      158.30      165.82     10.85 o
  -3  10   3      132.01      143.37      3.69 o
  -2  10   3       72.68       74.37      2.53 o
  -1  10   3       65.26       66.37      2.02 o
   0  10   3        2.39        1.07      0.91 o
   1  10   3       67.47       70.37      3.37 o
   2  10   3      158.67      159.68      4.09 o
   3  10   3      489.53      465.88      8.49 o
   4  10   3      120.64      116.37      3.48 o
   5  10   3       24.97       22.34      2.31 o
   6  10   3        0.85        2.79      1.94 o
   7  10   3       35.52       32.23      2.64 o
  -5  11   3        2.05        3.29      2.11 o
  -4  11   3      119.95      122.30      4.55 o
  -3  11   3      156.50      163.11      6.57 o
  -2  11   3       63.51       67.56      2.50 o
  -1  11   3        0.99        1.24      1.13 o
   0  11   3        0.50        1.54      1.66 o
   1  11   3      153.43      151.85      3.37 o
   2  11   3      490.20      481.55      8.89 o
   3  11   3        4.93        3.13      2.08 o
   4  11   3      122.72      120.82      4.58 o
   5  11   3       31.63       29.34      2.63 o
   6  11   3        4.78       -0.91      1.93 o
  -4  12   3       49.89       54.24      4.63 o
  -3  12   3       56.06       35.09      3.32 o
  -2  12   3       19.04       23.04      1.78 o
  -1  12   3        0.68        0.84      2.57 o
   0  12   3        4.56        3.53      2.49 o
   1  12   3      286.50      282.47      5.82 o
   2  12   3      211.97      217.40      6.60 o
   3  12   3        5.32        6.87      2.28 o
   4  12   3       62.18       65.48      3.80 o
   5  12   3        5.24        7.32      2.27 o
   6  12   3       11.65        9.91      2.41 o
  -4  13   3      121.24      131.24      7.02 o
  -3  13   3       17.87       16.80      2.54 o
  -2  13   3        2.30        4.68      1.91 o
  -1  13   3        0.34        1.89      2.49 o
   0  13   3      137.71      138.58      5.81 o
   1  13   3       30.70       34.65      2.41 o
   2  13   3       34.88       35.89      3.30 o
   3  13   3      147.30      136.85      5.20 o
   4  13   3       16.84       17.64      2.65 o
   5  13   3       14.06       13.33      2.62 o
  -2  14   3        1.90        0.26      2.71 o
  -1  14   3        0.65       -1.82      2.68 o
   0  14   3      118.50      113.18      5.48 o
   1  14   3       23.62       24.83      3.46 o
   2  14   3      107.89      112.71      5.03 o
   3  14   3        9.99       11.64      2.80 o
   4  14   3        1.23       -0.97      2.43 o
  -1  15   3       57.83       54.56      4.13 o
   0  15   3        7.11        9.26      3.09 o
   1  15   3       57.43       63.51      4.81 o
  -1 -14   4       53.24       53.30      4.06 o
   0 -14   4      100.53      104.55      5.31 o
   1 -14   4        2.49        3.36      3.17 o
  -3 -13   4       24.76       20.11      2.83 o
  -2 -13   4      103.00      103.79      4.69 o
  -1 -13   4      225.10      224.35      7.11 o
   0 -13   4        7.12        8.79      2.87 o
   1 -13   4       32.17       35.42      3.80 o
   2 -13   4       74.05       67.55      4.64 o
   3 -13   4      192.62      193.07      7.09 o
  -4 -12   4       51.04       48.00      3.32 o
  -3 -12   4      133.65      125.95      4.77 o
  -2 -12   4      158.29      160.62      5.44 o
  -1 -12   4       51.67       54.45      3.72 o
   0 -12   4       11.72        9.97      2.63 o
   1 -12   4       41.51       40.40      3.73 o
   2 -12   4       59.01       57.81      4.35 o
   3 -12   4      114.84      110.74      5.27 o
   4 -12   4       59.93       62.36      4.26 o
  -5 -11   4       29.97       32.70      2.66 o
  -4 -11   4       87.13       79.84      3.71 o
  -3 -11   4       87.37       85.22      3.93 o
  -2 -11   4      379.24      370.09      9.13 o
  -1 -11   4        1.26        4.06      2.15 o
   0 -11   4        4.65        4.91      2.34 o
   1 -11   4        9.52        7.82      1.78 o
   2 -11   4      497.74      507.82     13.75 o
   3 -11   4      141.59      147.37      6.28 o
   4 -11   4       49.93       52.00      2.41 o
   5 -11   4        4.34        4.51      3.21 o
  -5 -10   4       97.77       97.88      3.67 o
  -4 -10   4      319.12      322.91      7.82 o
  -3 -10   4      222.17      205.35      5.81 o
  -2 -10   4       43.05       43.78      2.42 o
  -1 -10   4       20.28       23.23      2.06 o
   0 -10   4        8.48       11.76      5.09 o
   1 -10   4      405.43      419.41      6.59 o
   2 -10   4      160.50      168.76      7.49 o
   3 -10   4      149.86      149.28      3.38 o
   4 -10   4       55.39       51.74      2.34 o
   5 -10   4       91.94       96.82      3.90 o
   6 -10   4        1.88       -1.37      3.34 o
  -6  -9   4       87.34       91.34      3.29 o
  -5  -9   4       46.91       46.83      2.66 o
  -4  -9   4      208.97      210.96      5.53 o
  -3  -9   4      384.00      388.99      8.96 o
  -2  -9   4       60.20       62.50      5.85 o
  -1  -9   4       11.01       10.38      1.62 o
   0  -9   4       89.05       85.12      3.01 o
   1  -9   4      402.70      403.88      6.37 o
   2  -9   4      379.60      370.06      5.21 o
   3  -9   4      251.38      247.88      4.01 o
   4  -9   4      131.30      124.95      4.05 o
   5  -9   4       32.70       38.18      4.68 o
   6  -9   4        1.72        4.19      2.80 o
  -6  -8   4      191.64      213.79      5.09 o
  -5  -8   4      156.38      156.34      4.18 o
  -4  -8   4      264.48      262.55      6.20 o
  -3  -8   4       23.01       29.66      2.16 o
  -2  -8   4      240.27      245.85      4.97 o
  -1  -8   4       73.36       64.93      2.41 o
   0  -8   4      618.82      631.94     16.45 o
   1  -8   4      109.55      111.39      2.58 o
   2  -8   4     1182.55     1117.43     11.64 o
   3  -8   4      241.80      230.09      3.71 o
   4  -8   4       39.44       46.59      1.69 o
   5  -8   4       38.19       41.47      1.94 o
   6  -8   4      101.38      104.49      2.97 o
   7  -8   4        4.70        4.50      2.05 o
  -5  -7   4      248.57      260.06      5.78 o
  -4  -7   4      187.89      192.92      4.65 o
  -3  -7   4      537.05      564.83     15.62 o
  -2  -7   4        6.01        6.95      1.88 o
  -1  -7   4      725.25      733.85     21.77 o
   0  -7   4      396.61      409.07      7.22 o
   1  -7   4      911.82      911.74     10.57 o
   2  -7   4      625.83      589.44      5.95 o
   3  -7   4       58.86       56.30      1.58 o
   4  -7   4        3.24        3.33      0.81 o
   5  -7   4        4.05        6.70      1.08 o
   6  -7   4       48.81       49.22      1.94 o
   7  -7   4      122.29      130.87      3.38 o
  -4  -6   4      416.07      413.11      8.49 o
  -3  -6   4       11.00       17.05      1.12 o
  -2  -6   4      368.63      387.10      6.58 o
  -1  -6   4        7.82        8.39      1.04 o
   0  -6   4     1572.72     1541.78     14.83 o
   1  -6   4     1720.26     1684.27     13.02 o
   2  -6   4      229.07      245.65      2.41 o
   3  -6   4       39.39       36.91      1.23 o
   4  -6   4       28.45       23.52      0.99 o
   5  -6   4      128.70      127.39      2.00 o
   6  -6   4      200.39      203.05      3.18 o
   7  -6   4       78.64       82.38      2.18 o
   8  -6   4       49.20       58.63      2.45 o
  -4  -5   4      223.13      231.37      5.28 o
  -3  -5   4      158.97      153.22      2.09 o
  -2  -5   4      249.32      263.32      2.78 o
  -1  -5   4      324.36      324.30      3.46 o
   0  -5   4     1578.82     1608.41     14.10 o
   1  -5   4      824.66      815.40      6.50 o
   2  -5   4      718.60      716.02      6.20 o
   3  -5   4       11.16        9.06      0.61 o
   4  -5   4       14.91       15.70      0.86 o
   5  -5   4      320.13      315.73      3.79 o
   6  -5   4      461.94      469.97      4.83 o
   7  -5   4       16.81       16.63      1.45 o
   8  -5   4       20.13       21.14      2.07 o
  -6  -4   4       45.59       44.08      2.91 o
  -5  -4   4      324.73      342.94      5.88 o
  -4  -4   4        1.07        3.08      0.94 o
  -3  -4   4        1.98        2.40      0.41 o
  -2  -4   4      161.44      157.98      1.74 o
  -1  -4   4     2236.49     2335.30     21.87 o
   0  -4   4     2774.54     2916.11     24.95 o
   1  -4   4     1307.90     1307.13     10.12 o
   2  -4   4        2.42        3.33      0.47 o
   3  -4   4       23.55       29.57      0.75 o
   4  -4   4      177.80      175.70      1.87 o
   5  -4   4      282.93      284.68      2.97 o
   6  -4   4      188.50      190.75      2.57 o
   7  -4   4       50.92       49.23      3.16 o
   8  -4   4       44.02       47.68      2.10 o
  -7  -3   4       86.55       89.70      2.48 o
  -6  -3   4      215.38      219.08      3.55 o
  -5  -3   4       86.56       92.07      2.13 o
  -4  -3   4        8.79       14.23      0.85 o
  -3  -3   4       73.44       82.20      1.28 o
  -2  -3   4     2188.75     2267.35     17.44 o
  -1  -3   4     1329.24     1351.07     12.80 o
   0  -3   4     1346.39     1337.28     11.61 o
   1  -3   4       22.19       12.76      0.47 o
   2  -3   4      714.85      770.61      6.69 o
   3  -3   4        7.91        9.76      0.68 o
   4  -3   4     2344.71     2328.23     17.39 o
   5  -3   4       54.45       56.83      1.80 o
   6  -3   4       91.61       85.15      2.25 o
   7  -3   4      282.32      282.83      4.31 o
   8  -3   4       25.83       27.83      1.80 o
  -7  -2   4      102.49      103.53      2.95 o
  -6  -2   4      369.69      383.85      4.49 o
  -5  -2   4      118.40      129.10      1.99 o
  -4  -2   4      316.73      321.74      3.34 o
  -3  -2   4      274.80      296.88      2.95 o
  -2  -2   4     1215.94     1213.98      9.37 o
  -1  -2   4     3991.70     4141.23     33.34 o
   0  -2   4      183.74      164.15      1.84 o
   1  -2   4      244.72      248.69      2.36 o
   2  -2   4        0.18        2.19      0.73 o
   3  -2   4      126.06      125.65      1.82 o
   4  -2   4      379.14      367.37      3.25 o
   5  -2   4     1244.60     1208.66     10.55 o
   6  -2   4      210.99      207.92      2.78 o
   7  -2   4       15.84       15.88      1.28 o
   8  -2   4        4.70        6.68      1.47 o
   9  -2   4       34.72       32.06      2.26 o
  -8  -1   4       31.07       31.25      1.83 o
  -7  -1   4      324.22      341.87      9.80 o
  -6  -1   4        6.32        7.79      0.80 o
  -5  -1   4       11.08       10.42      0.83 o
  -4  -1   4       61.09       65.23      1.22 o
  -3  -1   4      802.84      786.09      5.89 o
  -2  -1   4      877.22      904.83      7.22 o
  -1  -1   4     1593.26     1690.75     12.93 o
   0  -1   4     2154.23     2271.04     20.00 o
   1  -1   4     2111.22     2266.26     20.01 o
   2  -1   4     1092.21     1123.92      8.84 o
   3  -1   4     2293.84     2313.08     17.77 o
   4  -1   4      652.27      647.95      6.13 o
   5  -1   4      149.82      143.80      2.05 o
   6  -1   4      390.04      363.28      4.09 o
   7  -1   4        2.85        3.80      1.05 o
   8  -1   4       45.67       40.72      1.86 o
   9  -1   4       24.41       22.16      2.44 o
  -8   0   4      101.97      111.19      3.95 o
  -7   0   4       37.68       39.21      1.94 o
  -6   0   4       67.01       72.66      1.59 o
  -5   0   4        9.04        9.32      0.73 o
  -4   0   4      473.72      451.78      4.11 o
  -3   0   4      527.33      519.00      4.25 o
  -2   0   4     2023.02     2089.60     16.04 o
  -1   0   4     2509.07     2690.61     21.69 o
   0   0   4      330.05      310.00      3.60 o
   1   0   4      668.27      788.44      6.16 o
   2   0   4      397.61      383.40      3.67 o
   3   0   4      215.19      205.78      1.97 o
   4   0   4     1629.76     1580.75     14.55 o
   5   0   4      279.94      263.90      3.06 o
   6   0   4      210.63      192.66      2.59 o
   7   0   4        1.03        0.44      1.00 o
   8   0   4       40.31       41.66      2.14 o
   9   0   4        1.60        2.88      1.61 o
  -8   1   4       34.66       35.82      2.04 o
  -7   1   4        4.28        4.35      1.52 o
  -6   1   4        0.47        3.01      1.00 o
  -5   1   4        1.48        1.90      0.69 o
  -4   1   4      220.36      209.80      2.27 o
  -3   1   4     2638.99     2660.74     22.32 o
  -2   1   4     1473.41     1525.35     11.85 o
  -1   1   4      515.75      489.91      3.94 o
   0   1   4       34.28       39.61      0.92 o
   1   1   4      112.22      140.61      1.43 o
   2   1   4     2756.41     2903.13     22.52 o
   3   1   4     1050.53      990.08      8.80 o
   4   1   4       66.27       59.33      1.44 o
   5   1   4     1496.84     1423.57     13.03 o
   6   1   4        0.98        0.31      0.76 o
   7   1   4        0.81        0.38      0.97 o
   8   1   4        8.89        6.15      1.31 o
   9   1   4      181.61      184.36      4.11 o
  -7   2   4      181.21      185.04      3.87 o
  -6   2   4       91.04       85.38      2.55 o
  -5   2   4      406.62      371.42      4.53 o
  -4   2   4      209.38      218.43      3.68 o
  -3   2   4     1371.84     1354.72     11.13 o
  -2   2   4      455.75      450.75      3.96 o
  -1   2   4      265.79      256.71      2.39 o
   0   2   4       25.86       25.11      0.54 o
   1   2   4       11.78       15.27      0.54 o
   2   2   4      567.10      572.26      4.68 o
   3   2   4     3276.84     3292.41     24.72 o
   4   2   4     1554.38     1442.17     12.87 o
   5   2   4        3.04        4.31      0.65 o
   6   2   4        0.20        0.94      0.73 o
   7   2   4        1.62        1.64      0.98 o
   8   2   4      109.61      106.90      2.50 o
   9   2   4        3.15        4.32      2.50 o
  -7   3   4        9.61        9.87      1.67 o
  -6   3   4        0.92        0.85      1.27 o
  -5   3   4      206.92      199.61      3.70 o
  -4   3   4      870.55      831.75     16.15 o
  -3   3   4      497.63      473.15      5.24 o
  -2   3   4      751.04      759.28      6.52 o
  -1   3   4      350.68      374.84      3.15 o
   0   3   4      300.88      325.94      2.99 o
   1   3   4     1589.78     1615.56     17.54 o
   2   3   4     1401.61     1347.93     11.09 o
   3   3   4     1261.95     1242.98     15.75 o
   4   3   4      155.26      152.12      1.69 o
   5   3   4       39.60       39.26      1.06 o
   6   3   4       22.39       24.37      1.29 o
   7   3   4       62.92       55.79      1.74 o
   8   3   4      107.06      100.94      2.83 o
   9   3   4       10.06       10.74      1.94 o
  -7   4   4        6.86        6.91      1.97 o
  -6   4   4       65.98       67.62      4.93 o
  -5   4   4      338.24      323.98      4.17 o
  -4   4   4      120.97      121.99      2.53 o
  -3   4   4     1087.00     1060.22     10.84 o
  -2   4   4      318.62      299.18      2.74 o
  -1   4   4       24.02       26.44      0.63 o
   0   4   4      367.88      368.09      3.37 o
   1   4   4     3324.94     3411.00     56.40 o
   2   4   4      952.91      890.01      8.00 o
   3   4   4      312.16      278.66      3.54 o
   4   4   4      156.87      163.71      2.06 o
   5   4   4      321.03      320.75      3.32 o
   6   4   4      292.78      272.98      3.06 o
   7   4   4       42.60       40.46      1.85 o
   8   4   4        3.56        3.32      1.27 o
   9   4   4      141.31      144.44      3.93 o
  -7   5   4        5.99        8.28      1.79 o
  -6   5   4       62.54       60.90      2.45 o
  -5   5   4      228.07      222.88      3.33 o
  -4   5   4      919.32      894.83      9.49 o
  -3   5   4      261.91      265.58      3.07 o
  -2   5   4       35.58       39.69      0.88 o
  -1   5   4       61.32       75.76      1.01 o
   0   5   4      198.12      187.66      1.96 o
   1   5   4      833.38      840.77      7.08 o
   2   5   4      848.40      889.35      8.02 o
   3   5   4      533.40      504.27      5.23 o
   4   5   4      348.53      340.69      3.56 o
   5   5   4        0.90        2.86      0.66 o
   6   5   4      244.08      228.40      2.74 o
   7   5   4      115.63      115.00      4.98 o
   8   5   4       37.34       44.53      2.06 o
  -7   6   4       63.38       65.43      3.03 o
  -6   6   4       12.45       13.04      1.72 o
  -5   6   4      238.13      240.83      3.53 o
  -4   6   4      348.44      328.65      4.18 o
  -3   6   4       52.95       55.60      1.57 o
  -2   6   4       56.81       54.94      0.94 o
  -1   6   4      125.15      130.40      1.44 o
   0   6   4      774.18      784.07      6.81 o
   1   6   4     1621.74     1648.19     12.89 o
   2   6   4      357.78      331.72      3.61 o
   3   6   4      644.28      643.39     11.90 o
   4   6   4        1.17        1.03      0.76 o
   5   6   4      235.33      224.09      4.05 o
   6   6   4        9.95        9.20      1.07 o
   7   6   4       53.53       53.45      3.48 o
   8   6   4       72.40       74.95      6.23 o
  -7   7   4       58.49       58.45      2.71 o
  -6   7   4       37.61       35.18      2.19 o
  -5   7   4      215.79      227.37      3.62 o
  -4   7   4      126.45      129.56      2.40 o
  -3   7   4       19.68       21.51      1.38 o
  -2   7   4       23.17       28.15      0.83 o
  -1   7   4      177.03      186.86      1.98 o
   0   7   4      367.20      366.15      5.57 o
   1   7   4     1683.19     1712.86     14.96 o
   2   7   4      363.92      341.40      4.40 o
   3   7   4      136.96      129.98      3.33 o
   4   7   4       60.81       57.39      2.17 o
   5   7   4      107.17      103.56      5.16 o
   6   7   4        3.49        3.37      1.38 o
   7   7   4      167.24      164.79      3.95 o
   8   7   4       74.94       71.88      3.51 o
  -6   8   4      257.09      266.71      5.11 o
  -5   8   4       44.26       47.62      2.24 o
  -4   8   4       56.32       57.75      1.85 o
  -3   8   4        0.94        0.43      0.90 o
  -2   8   4        7.63        8.11      0.75 o
  -1   8   4     1211.24     1267.79     13.59 o
   0   8   4     1017.90     1031.39     10.92 o
   1   8   4       53.74       64.84      1.56 o
   2   8   4      563.79      602.32      8.43 o
   3   8   4       75.04       71.57      2.47 o
   4   8   4       63.52       54.94      2.62 o
   5   8   4       22.30       22.10      1.48 o
   6   8   4      176.54      172.72      5.08 o
   7   8   4       99.05      107.14      3.28 o
   8   8   4        8.99        9.87      2.13 o
  -6   9   4       94.38      101.31      2.71 o
  -5   9   4       69.53       72.33      2.31 o
  -4   9   4        6.33        6.45      1.22 o
  -3   9   4        0.14        3.82      1.57 o
  -2   9   4       42.13       45.25      1.70 o
  -1   9   4      434.61      435.96      6.02 o
   0   9   4      203.08      202.52      3.30 o
   1   9   4      707.83      698.80      9.77 o
   2   9   4       34.79       32.85      1.36 o
   3   9   4       29.65       29.11      2.97 o
   4   9   4        2.40        1.22      1.91 o
   5   9   4      212.42      210.67      5.87 o
   6   9   4       95.08      100.52      3.99 o
   7   9   4       35.80       38.84      2.30 o
  -5  10   4        1.23        0.50      2.05 o
  -4  10   4       42.81       43.90      3.94 o
  -3  10   4       31.06       35.80      2.61 o
  -2  10   4      317.55      319.04      4.83 o
  -1  10   4      133.04      138.49      2.82 o
   0  10   4      144.59      145.08      2.67 o
   1  10   4      256.46      252.54      4.41 o
   2  10   4       26.69       26.35      1.60 o
   3  10   4       21.93       23.00      1.91 o
   4  10   4       69.60       70.38      2.84 o
   5  10   4      206.54      218.50      6.20 o
   6  10   4       12.14       12.51      2.23 o
   7  10   4       17.55       16.40      2.41 o
  -5  11   4        8.79        5.79      2.22 o
  -4  11   4       12.66       12.47      2.66 o
  -3  11   4      142.92      152.47      4.77 o
  -2  11   4      104.54      111.66      3.08 o
  -1  11   4       74.73       75.90      2.20 o
   0  11   4      492.45      519.65      7.97 o
   1  11   4        1.02        1.43      1.30 o
   2  11   4        0.04        0.69      1.31 o
   3  11   4      105.47       95.79      4.17 o
   4  11   4       29.97       27.15      2.74 o
   5  11   4       12.23       13.76      2.40 o
   6  11   4      132.61      136.46      4.86 o
   7  11   4        6.22        8.87      2.36 o
  -4  12   4       18.61       18.82      2.93 o
  -3  12   4       27.76       33.23      2.90 o
  -2  12   4      112.73      115.76      3.54 o
  -1  12   4      111.70      116.96      3.51 o
   0  12   4       11.43       10.30      2.52 o
   1  12   4       65.96       67.48      2.88 o
   2  12   4        0.31       -0.09      1.66 o
   3  12   4      138.63      131.60      5.00 o
   4  12   4       44.40       41.03      3.12 o
   5  12   4       51.64       52.17      3.59 o
   6  12   4       17.55       14.98      2.61 o
  -3  13   4        8.97       11.97      2.54 o
  -2  13   4      134.00      138.66      3.31 o
  -1  13   4       46.81       47.62      3.92 o
   0  13   4       29.19       28.61      3.33 o
   1  13   4        9.15        8.82      2.85 o
   2  13   4        7.33        8.74      1.94 o
   3  13   4       14.39       16.53      2.78 o
   4  13   4       80.16       77.86      4.12 o
   5  13   4       44.12       47.24      3.46 o
  -2  14   4       92.54       99.89      4.83 o
  -1  14   4        5.82        5.36      2.80 o
   0  14   4       29.20       26.44      3.39 o
   1  14   4        9.74       10.14      3.07 o
   2  14   4       42.63       39.56      2.60 o
   3  14   4       21.14       20.98      2.99 o
   4  14   4       39.65       37.30      3.41 o
  -1  15   4       15.73        5.54      1.99 o
   0  15   4        4.48        5.09      2.92 o
   1  15   4       15.80       12.13      3.27 o
   2  15   4       19.72       17.16      3.52 o
   3  15   4       15.68       13.07      2.93 o
  -2 -13   5        3.48        0.66      2.41 o
  -1 -13   5       69.17       60.39      4.12 o
   0 -13   5       84.10       98.28      4.97 o
   1 -13   5      166.67      171.65      6.91 o
   2 -13   5        8.69        2.73      3.04 o
   3 -13   5        8.26       11.64      3.17 o
  -3 -12   5        0.90        0.96      2.29 o
  -2 -12   5       77.25       68.47      4.05 o
  -1 -12   5      130.87      127.95      5.14 o
   0 -12   5      258.32      254.14      7.66 o
   1 -12   5      141.95      155.55      6.47 o
   2 -12   5        4.66        8.29      2.96 o
   3 -12   5        4.88        4.92      2.84 o
   4 -12   5        4.58        6.07      2.85 o
  -4 -11   5       11.37        9.89      2.23 o
  -3 -11   5      125.15      115.46      4.45 o
  -2 -11   5       67.84       71.00      3.90 o
  -1 -11   5      191.25      193.56      6.10 o
   0 -11   5      252.32      246.22      7.25 o
   1 -11   5       60.28       59.20      2.87 o
   2 -11   5       47.73       47.72      3.79 o
   3 -11   5       30.19       34.25      2.62 o
   4 -11   5       70.28       76.93      2.69 o
   5 -11   5       53.70       44.91      4.07 o
  -5 -10   5       54.83       58.75      3.19 o
  -4 -10   5       24.61       19.61      2.30 o
  -3 -10   5       72.04       64.83      3.46 o
  -2 -10   5      199.19      189.95      5.70 o
  -1 -10   5      798.31      761.05     16.57 o
   0 -10   5        6.39        7.66      1.79 o
   1 -10   5       39.38       42.09      2.05 o
   2 -10   5      157.26      152.12      5.92 o
   3 -10   5      152.23      148.42      8.32 o
   4 -10   5      199.06      210.93      4.97 o
   5 -10   5       36.22       31.58      3.81 o
   6 -10   5       17.76       12.44      3.69 o
  -5  -9   5       71.80       73.84      3.20 o
  -4  -9   5       19.83       17.63      2.04 o
  -3  -9   5       57.01       49.49      2.82 o
  -2  -9   5      342.61      346.99      8.28 o
  -1  -9   5      279.39      279.77     16.22 o
   0  -9   5      729.12      736.05     15.74 o
   1  -9   5        1.87        4.52      1.27 o
   2  -9   5       68.48       74.44      3.95 o
   3  -9   5      166.96      168.43      3.18 o
   4  -9   5      143.74      139.55      3.33 o
   5  -9   5      113.13      117.01      4.22 o
   6  -9   5       59.69       54.63      4.59 o
  -6  -8   5       21.28       22.58      1.83 o
  -5  -8   5       28.46       31.19      2.06 o
  -4  -8   5       20.96       24.19      1.96 o
  -3  -8   5      243.90      231.16      5.85 o
  -2  -8   5     1056.03     1054.78     21.56 o
  -1  -8   5      214.49      213.77      8.11 o
   0  -8   5       47.63       51.36      2.41 o
   1  -8   5       32.56       36.95      1.85 o
   2  -8   5      111.93      127.75      2.21 o
   3  -8   5      422.88      408.98      5.73 o
   4  -8   5       73.90       71.42      1.91 o
   5  -8   5      292.57      283.43      5.34 o
   6  -8   5       53.58       53.90      2.64 o
   7  -8   5        4.46        4.39      2.09 o
  -6  -7   5        0.80       -1.40      1.20 o
  -5  -7   5        2.88        3.03      1.28 o
  -4  -7   5      257.85      249.96      5.81 o
  -3  -7   5      644.09      648.85     13.46 o
  -2  -7   5      415.45      426.48      7.41 o
  -1  -7   5      552.68      560.57      9.39 o
   0  -7   5       38.37       41.19      2.70 o
   1  -7   5      208.21      216.03      4.50 o
   2  -7   5      245.71      247.42      2.98 o
   3  -7   5      195.68      195.00      2.95 o
   4  -7   5      259.30      250.23      3.54 o
   5  -7   5      332.12      319.47      5.00 o
   6  -7   5        6.58        7.30      1.54 o
   7  -7   5        4.68        8.35      2.07 o
  -5  -6   5       22.29       20.37      1.36 o
  -4  -6   5      440.51      462.05      9.57 o
  -3  -6   5      931.77      893.20     17.90 o
  -2  -6   5      185.48      207.01      7.94 o
  -1  -6   5        3.85        4.40      0.98 o
   0  -6   5      786.55      780.39     10.38 o
   1  -6   5      281.01      302.52      2.98 o
   2  -6   5      559.91      511.52      4.41 o
   3  -6   5      811.69      829.86      8.26 o
   4  -6   5      777.68      751.86      7.66 o
   5  -6   5       17.69       18.24      1.19 o
   6  -6   5       61.33       62.14      2.11 o
   7  -6   5       32.49       35.25      2.13 o
   8  -6   5       26.57       27.17      3.26 o
  -5  -5   5      268.63      265.56      5.61 o
  -4  -5   5      438.06      446.48      8.98 o
  -3  -5   5      229.39      235.66      4.29 o
  -2  -5   5     1254.48     1257.41     12.12 o
  -1  -5   5      123.49      143.01      1.91 o
   0  -5   5      412.68      427.53      4.48 o
   1  -5   5      163.28      179.63      1.97 o
   2  -5   5     1183.06     1157.10      9.17 o
   3  -5   5      796.79      762.02      7.20 o
   4  -5   5       57.31       63.50      1.29 o
   5  -5   5      197.70      190.53      2.36 o
   6  -5   5        0.04        0.10      0.92 o
   7  -5   5       40.24       41.52      2.09 o
   8  -5   5       21.25       19.64      1.83 o
  -6  -4   5      122.22      128.88     10.40 o
  -5  -4   5      168.50      156.06      4.63 o
  -4  -4   5      398.24      392.16      4.95 o
  -3  -4   5      761.35      841.36      8.37 o
  -2  -4   5      589.72      594.31      6.01 o
  -1  -4   5        3.61        4.02      0.88 o
   0  -4   5      537.20      541.00      5.06 o
   1  -4   5     1102.73     1071.54      8.40 o
   2  -4   5     1319.11     1295.86     10.16 o
   3  -4   5      337.29      331.85      3.20 o
   4  -4   5      372.79      368.13      3.28 o
   5  -4   5        1.15        1.77      0.69 o
   6  -4   5       14.06       14.62      0.97 o
   7  -4   5       14.63       16.95      1.41 o
   8  -4   5       75.15       75.15      2.91 o
  -7  -3   5        3.40        1.90      1.18 o
  -6  -3   5      257.09      267.77      4.41 o
  -5  -3   5      194.21      186.47      2.95 o
  -4  -3   5     1133.87     1146.00     12.93 o
  -3  -3   5      336.56      361.07      4.25 o
  -2  -3   5        5.54        9.21      0.54 o
  -1  -3   5        2.96        7.88      0.72 o
   0  -3   5      427.86      407.10      3.88 o
   1  -3   5     1681.95     1711.98     13.21 o
   2  -3   5      344.60      327.37      3.17 o
   3  -3   5      714.98      737.85      6.23 o
   4  -3   5     1314.72     1236.52      9.51 o
   5  -3   5      164.70      156.89      2.01 o
   6  -3   5      142.34      141.16      2.93 o
   7  -3   5      159.05      151.48      3.81 o
   8  -3   5       25.61       28.56      2.66 o
  -7  -2   5       49.78       49.34      1.91 o
  -6  -2   5       43.94       40.37      2.38 o
  -5  -2   5      497.33      523.50      6.19 o
  -4  -2   5      396.14      414.79      4.69 o
  -3  -2   5      355.57      344.74      3.90 o
  -2  -2   5        2.05        1.66      0.37 o
  -1  -2   5      144.24      138.52      1.59 o
   0  -2   5     1005.44     1045.01      9.26 o
   1  -2   5     1612.40     1663.85     13.83 o
   2  -2   5     2560.92     2533.22     19.57 o
   3  -2   5      374.57      337.05      3.42 o
   4  -2   5       33.00       30.34      0.78 o
   5  -2   5        2.56        3.74      0.71 o
   6  -2   5      131.50      127.56      2.25 o
   7  -2   5       62.64       61.58      2.06 o
   8  -2   5       71.68       73.91      2.43 o
   9  -2   5       63.68       68.92      2.86 o
  -7  -1   5       29.96       29.77      1.64 o
  -6  -1   5      110.62      113.67      2.47 o
  -5  -1   5      597.00      599.11      6.62 o
  -4  -1   5      360.57      359.46      4.92 o
  -3  -1   5        2.64        3.18      0.52 o
  -2  -1   5       73.36       74.15      1.15 o
  -1  -1   5       32.23       29.68      0.93 o
   0  -1   5     4754.96     4966.67     39.74 o
   1  -1   5     1867.96     1820.33     15.09 o
   2  -1   5     1196.13     1224.15     10.34 o
   3  -1   5      114.39       88.83      1.63 o
   4  -1   5        0.04        0.53      0.47 o
   5  -1   5      162.39      152.80      1.89 o
   6  -1   5      148.78      143.30      2.23 o
   7  -1   5       66.11       64.05      1.93 o
   8  -1   5      155.34      157.82      3.16 o
   9  -1   5        0.73       -1.22      1.67 o
  -7   0   5       39.10       41.75      1.96 o
  -6   0   5      266.60      262.07      4.08 o
  -5   0   5      277.13      280.32      3.48 o
  -4   0   5      529.07      542.26      5.98 o
  -3   0   5       38.64       39.90      1.01 o
  -2   0   5      790.67      791.53      6.63 o
  -1   0   5     1547.63     1601.77     15.16 o
   0   0   5     1371.48     1385.16     12.98 o
   1   0   5      327.05      295.88      2.64 o
   2   0   5     1179.87     1192.19     10.04 o
   3   0   5      209.13      221.65      1.99 o
   4   0   5      155.14      153.13      1.68 o
   5   0   5       21.14       21.34      0.93 o
   6   0   5      233.64      220.76      2.86 o
   7   0   5      595.12      578.54      6.65 o
   8   0   5       42.95       46.25      3.06 o
   9   0   5       40.58       37.14      2.30 o
  -7   1   5       99.91       98.87      2.73 o
  -6   1   5      592.28      585.89      7.73 o
  -5   1   5      142.45      147.45      2.34 o
  -4   1   5      314.78      293.44      3.40 o
  -3   1   5      799.31      769.82      8.85 o
  -2   1   5      581.89      572.14      5.38 o
  -1   1   5     3516.99     3709.75     34.45 o
   0   1   5      498.62      451.16      4.25 o
   1   1   5     1694.74     1705.27     13.28 o
   2   1   5      325.14      323.61      3.25 o
   3   1   5      160.86      170.39      1.85 o
   4   1   5      416.85      431.12      3.74 o
   5   1   5      716.94      678.40      6.64 o
   6   1   5      200.25      188.37      2.56 o
   7   1   5       14.78       17.90      1.42 o
   8   1   5       46.65       50.90      3.01 o
   9   1   5       14.15       14.87      1.85 o
  -7   2   5      233.35      245.21      7.38 o
  -6   2   5       49.73       49.96      3.15 o
  -5   2   5      102.02      103.47      2.15 o
  -4   2   5      166.73      156.99      2.28 o
  -3   2   5      522.02      502.42      6.09 o
  -2   2   5      637.97      651.94      6.42 o
  -1   2   5      335.54      322.44      2.96 o
   0   2   5     2565.04     2659.12     20.56 o
   1   2   5     1038.08     1040.50      8.22 o
   2   2   5      664.60      682.45      5.56 o
   3   2   5      426.21      437.79      3.72 o
   4   2   5      571.30      569.41      4.98 o
   5   2   5       99.80       92.67      1.61 o
   6   2   5      590.26      559.54      5.76 o
   7   2   5       15.36       17.58      1.25 o
   8   2   5        2.13        3.37      1.31 o
   9   2   5        7.46        8.92      2.41 o
  -7   3   5       74.85       74.18      2.55 o
  -6   3   5       27.65       26.29      1.79 o
  -5   3   5      115.32      115.96      2.24 o
  -4   3   5       18.89       20.13      1.23 o
  -3   3   5      205.10      199.87      2.73 o
  -2   3   5     1144.70     1153.62     10.37 o
  -1   3   5     2234.64     2244.63     18.26 o
   0   3   5     1059.70     1043.08      9.56 o
   1   3   5      284.64      283.22      2.92 o
   2   3   5      306.31      329.81      2.86 o
   3   3   5       69.06       69.15      1.80 o
   4   3   5      233.15      221.70      2.93 o
   5   3   5      244.90      232.47      2.63 o
   6   3   5      324.86      318.03      3.73 o
   7   3   5      119.64      126.69      2.39 o
   8   3   5        0.68       -0.05      1.38 o
   9   3   5        0.17        0.58      1.57 o
  -7   4   5       32.11       34.00      2.07 o
  -6   4   5      127.36      128.03      3.24 o
  -5   4   5       75.44       78.01      1.98 o
  -4   4   5      335.15      315.06      5.10 o
  -3   4   5      398.69      410.42      4.77 o
  -2   4   5      851.02      865.37      7.44 o
  -1   4   5      266.55      250.44      2.31 o
   0   4   5      774.69      741.28      7.55 o
   1   4   5     2114.93     2223.83     19.94 o
   2   4   5     1641.20     1790.91     14.72 o
   3   4   5       80.38       71.61      1.14 o
   4   4   5      200.88      180.55      2.08 o
   5   4   5     1168.26     1106.03     10.45 o
   6   4   5       78.40       84.29      1.60 o
   7   4   5        1.27        2.33      0.98 o
   8   4   5        0.22        0.38      0.79 o
   9   4   5       15.36        6.94      5.26 o
  -7   5   5      106.32      112.04      3.01 o
  -6   5   5        4.46        2.01      1.54 o
  -5   5   5       14.46       12.87      1.36 o
  -4   5   5       15.05       15.82      1.41 o
  -3   5   5      668.24      663.44      8.91 o
  -2   5   5      502.69      501.56      4.62 o
  -1   5   5     1009.11     1000.96      7.98 o
   0   5   5      249.14      256.57      2.76 o
   1   5   5      130.40      146.14      1.66 o
   2   5   5      119.24      126.37      1.49 o
   3   5   5      633.05      632.33      5.99 o
   4   5   5     1119.50     1084.58      9.94 o
   5   5   5       86.36       82.15      1.58 o
   6   5   5      145.00      149.63      2.28 o
   7   5   5        0.30        1.08      1.25 o
   8   5   5       20.39       18.51      1.90 o
  -7   6   5       30.01       32.22      2.58 o
  -6   6   5       17.42       16.62      1.71 o
  -5   6   5        6.58        5.89      1.29 o
  -4   6   5       46.78       49.72      1.96 o
  -3   6   5      352.60      340.74      3.87 o
  -2   6   5      448.46      452.09      4.59 o
  -1   6   5     1240.77     1271.03      9.66 o
   0   6   5        2.16        1.88      0.64 o
   1   6   5        8.89       13.40      0.71 o
   2   6   5      447.49      426.70      3.86 o
   3   6   5      663.38      678.55      6.93 o
   4   6   5      298.43      292.40      4.05 o
   5   6   5       94.33       96.94      2.67 o
   6   6   5        0.97        1.21      1.03 o
   7   6   5       73.88       77.36      2.81 o
   8   6   5       16.15       12.87      2.18 o
  -6   7   5        5.50        3.43      1.62 o
  -5   7   5       62.34       62.26      2.30 o
  -4   7   5      141.32      143.12      2.92 o
  -3   7   5      489.07      496.21      5.29 o
  -2   7   5      485.97      485.41      4.65 o
  -1   7   5       26.85       26.35      0.80 o
   0   7   5        0.74        0.47      0.57 o
   1   7   5       16.76       18.08      0.78 o
   2   7   5      397.63      407.03      6.30 o
   3   7   5      216.15      212.09      3.64 o
   4   7   5      458.80      462.47      8.11 o
   5   7   5      267.99      280.00      4.70 o
   6   7   5       19.48       14.06      1.58 o
   7   7   5        2.35        0.26      1.54 o
   8   7   5        5.27        6.50      2.08 o
  -6   8   5       41.01       41.17      2.17 o
  -5   8   5       68.45       70.14      2.45 o
  -4   8   5      370.49      373.99      4.82 o
  -3   8   5      172.68      181.49      2.64 o
  -2   8   5       66.87       68.82      1.50 o
  -1   8   5      131.09      120.77      2.36 o
   0   8   5        1.27        1.54      0.56 o
   1   8   5      392.50      398.50      4.65 o
   2   8   5      289.65      289.15      4.65 o
   3   8   5      340.21      337.91      6.39 o
   4   8   5       60.64       63.73      2.91 o
   5   8   5      111.92      114.42      2.90 o
   6   8   5        6.38        8.09      1.93 o
   7   8   5       59.70       58.11      2.64 o
   8   8   5       23.54       18.30      2.44 o
  -6   9   5       31.89       30.35      1.95 o
  -5   9   5       98.90       97.49      2.48 o
  -4   9   5       66.67       71.18      2.33 o
  -3   9   5      119.69      130.79      4.06 o
  -2   9   5       16.28       16.70      1.38 o
  -1   9   5      200.12      195.77      3.79 o
   0   9   5       86.30       90.50      2.15 o
   1   9   5      436.81      442.75      5.68 o
   2   9   5      119.83      114.95      2.33 o
   3   9   5      445.66      455.61      8.21 o
   4   9   5       83.47       86.13      2.97 o
   5   9   5        0.74        0.77      1.85 o
   6   9   5       32.21       25.82      2.49 o
   7   9   5        2.72        4.64      2.06 o
  -5  10   5       63.64       66.35      3.16 o
  -4  10   5       81.91       80.95      3.97 o
  -3  10   5      107.01      111.62      7.18 o
  -2  10   5       81.54       79.03      2.21 o
  -1  10   5       81.56       60.67      7.40 o
   0  10   5       35.50       40.81      1.68 o
   1  10   5      257.61      268.21      4.67 o
   2  10   5      149.10      145.14      3.24 o
   3  10   5       99.32       98.51      3.28 o
   4  10   5       63.67       64.34      2.83 o
   5  10   5        0.77        0.10      1.91 o
   6  10   5        1.02        4.64      2.15 o
   7  10   5       63.57       53.10      3.34 o
  -5  11   5       23.12       24.32      2.55 o
  -4  11   5       19.56       18.28      2.81 o
  -3  11   5       52.40       52.19      3.29 o
  -2  11   5      144.00      139.47      3.39 o
  -1  11   5      302.65      317.51      5.74 o
   0  11   5      119.13      124.10      3.56 o
   1  11   5        5.78        5.00      1.75 o
   2  11   5      381.95      385.64      6.20 o
   3  11   5      240.01      242.74      6.95 o
   4  11   5       77.94       69.22      3.73 o
   5  11   5        1.43        2.86      2.09 o
   6  11   5        1.12        1.61      2.21 o
   7  11   5       46.80       43.45      3.21 o
  -4  12   5       13.27       16.97      2.92 o
  -3  12   5       12.89       13.08      2.63 o
  -2  12   5       33.93       36.09      2.05 o
  -1  12   5        1.61        1.93      1.27 o
   0  12   5       28.50       27.08      3.04 o
   1  12   5      300.67      285.18      8.77 o
   2  12   5       38.40       40.02      2.40 o
   3  12   5       23.50       22.06      2.84 o
   4  12   5        5.48        3.19      2.32 o
   5  12   5       13.91       10.99      2.44 o
   6  12   5       45.30       38.34      3.19 o
  -3  13   5        0.07       -1.52      3.00 o
  -2  13   5        6.81        8.24      2.05 o
  -1  13   5       45.24       51.22      2.67 o
   0  13   5       27.04       34.76      3.37 o
   1  13   5      201.36      206.74      7.30 o
   2  13   5       20.82       24.31      2.22 o
   3  13   5       28.38       22.68      3.00 o
   4  13   5       42.23       36.20      3.28 o
   5  13   5       31.95       28.78      3.17 o
  -2  14   5        4.80        3.31      2.97 o
  -1  14   5       30.91       28.15      3.26 o
   0  14   5      123.87      118.85      5.41 o
   1  14   5       15.46       18.20      3.27 o
   2  14   5        7.88       11.58      3.05 o
   3  14   5        1.54        3.08      2.66 o
   4  14   5        4.22        2.98      2.69 o
   0  15   5       20.42       21.56      3.25 o
   1  15   5        8.00        7.68      3.10 o
   2  15   5       12.47       13.39      3.34 o
  -1 -13   6       34.81       36.45      3.59 o
   0 -13   6        5.98       10.58      3.01 o
   1 -13   6       23.46       29.25      3.88 o
   2 -13   6      130.47      139.34      6.31 o
  -2 -12   6       71.11       70.02      3.94 o
  -1 -12   6        5.60        2.95      2.61 o
   0 -12   6       25.90       29.52      3.37 o
   1 -12   6      182.86      183.04      7.02 o
   2 -12   6       51.71       53.24      4.50 o
   3 -12   6      106.86      101.00      5.11 o
   4 -12   6       21.83       23.24      3.34 o
  -3 -11   6       59.85       62.10      3.59 o
  -2 -11   6       35.53       38.70      3.13 o
  -1 -11   6        9.23        8.62      2.43 o
   0 -11   6      156.66      174.69      6.05 o
   1 -11   6       44.97       44.38      2.58 o
   2 -11   6       60.73       48.54      3.93 o
   3 -11   6      418.55      407.04     11.61 o
   4 -11   6       11.03        9.79      2.75 o
   5 -11   6        5.12        4.22      3.04 o
  -4 -10   6       87.96       88.59      3.74 o
  -3 -10   6       95.65       93.79      3.93 o
  -2 -10   6        6.09        6.08      2.16 o
  -1 -10   6       36.01       38.21      3.10 o
   0 -10   6      136.82      137.69      5.10 o
   1 -10   6      379.57      388.07      9.42 o
   2 -10   6      245.90      247.90      8.04 o
   3 -10   6       26.01       26.10      2.47 o
   4 -10   6       12.15        9.54      1.71 o
   5 -10   6        2.76        2.39      3.15 o
  -5  -9   6       86.09       90.39      3.53 o
  -4  -9   6      121.43      112.98      4.01 o
  -3  -9   6       23.07       26.51      2.35 o
  -2  -9   6        0.30        2.48      1.89 o
  -1  -9   6      136.64      139.21      4.85 o
   0  -9   6      163.15      162.24      5.38 o
   1  -9   6      694.57      712.88     10.88 o
   2  -9   6      192.79      195.82      4.14 o
   3  -9   6       47.83       47.47      2.26 o
   4  -9   6        0.16        1.49      1.49 o
   5  -9   6       88.36       87.22      4.00 o
   6  -9   6        2.02        1.12      3.22 o
  -5  -8   6      373.46      393.34      8.75 o
  -4  -8   6      106.90      108.44      3.67 o
  -3  -8   6       18.09       17.47      1.98 o
  -2  -8   6       21.13       20.63      2.08 o
  -1  -8   6      192.37      194.58      5.48 o
   0  -8   6      846.97      836.64     13.78 o
   1  -8   6      321.01      329.95      5.35 o
   2  -8   6       20.73       24.54      1.87 o
   3  -8   6      201.27      181.24      3.27 o
   4  -8   6       13.79       14.85      1.44 o
   5  -8   6       11.29       10.27      1.51 o
   6  -8   6      124.32      124.53      3.65 o
   7  -8   6      222.06      229.19      6.20 o
  -6  -7   6      132.08      126.59      3.57 o
  -5  -7   6       35.31       33.22      2.26 o
  -4  -7   6       26.65       32.62      2.03 o
  -3  -7   6       21.13       27.83      2.01 o
  -2  -7   6      124.80      121.36      3.82 o
  -1  -7   6     1002.27     1016.63     20.92 o
   0  -7   6      177.49      184.46      4.95 o
   1  -7   6      510.13      512.43      6.47 o
   2  -7   6      715.00      709.47      7.75 o
   3  -7   6       59.44       53.09      1.64 o
   4  -7   6      117.49      119.03      2.33 o
   5  -7   6      100.91       99.26      2.37 o
   6  -7   6       40.05       43.75      2.46 o
   7  -7   6       71.91       71.52      3.87 o
  -6  -6   6      267.25      290.15      6.31 o
  -5  -6   6        3.68        4.92      1.27 o
  -4  -6   6       35.90       39.86      2.20 o
  -3  -6   6       23.08       20.49      1.59 o
  -2  -6   6      230.90      238.96      5.75 o
  -1  -6   6     1081.49     1072.20     21.76 o
   0  -6   6      526.71      547.84      7.64 o
   1  -6   6      314.85      318.58      3.88 o
   2  -6   6      285.31      247.60      3.21 o
   3  -6   6       88.21       83.19      1.69 o
   4  -6   6      124.84      116.97      2.04 o
   5  -6   6      341.28      343.29      4.63 o
   6  -6   6       94.77       96.82      2.70 o
   7  -6   6        7.97        7.65      1.76 o
   8  -6   6        8.73       11.85      2.37 o
  -6  -5   6       35.13       32.04      1.83 o
  -5  -5   6      122.68      131.70      3.42 o
  -4  -5   6       37.25       36.77      1.96 o
  -3  -5   6      110.33      114.19      2.74 o
  -2  -5   6     1554.62     1556.14     23.40 o
  -1  -5   6      605.63      645.89      6.55 o
   0  -5   6      519.18      517.09      5.38 o
   1  -5   6      701.52      676.41      5.91 o
   2  -5   6       95.21      101.75      1.46 o
   3  -5   6      161.47      159.26      2.26 o
   4  -5   6       68.90       74.81      1.64 o
   5  -5   6      158.97      145.34      4.67 o
   6  -5   6      221.73      217.56      3.56 o
   7  -5   6      134.67      136.03      2.80 o
   8  -5   6        3.31        5.98      1.95 o
  -6  -4   6      112.48      115.61      3.20 o
  -5  -4   6        5.94        7.52      1.24 o
  -4  -4   6       50.59       46.09      1.49 o
  -3  -4   6      734.36      690.44      8.12 o
  -2  -4   6      270.10      303.20      4.09 o
  -1  -4   6      517.64      522.24      5.40 o
   0  -4   6     2012.46     1966.13     18.61 o
   1  -4   6       15.94       17.55      0.68 o
   2  -4   6       46.13       40.97      0.99 o
   3  -4   6       89.96       89.63      1.61 o
   4  -4   6      262.86      260.93      2.91 o
   5  -4   6     1073.94     1039.22      8.75 o
   6  -4   6       37.97       38.93      1.24 o
   7  -4   6        2.33        2.14      1.16 o
   8  -4   6       26.08       29.24      1.97 o
  -7  -3   6       45.49       46.17      1.99 o
  -6  -3   6       45.28       54.70      3.85 o
  -5  -3   6       13.09       17.15      1.28 o
  -4  -3   6      201.18      201.95      3.31 o
  -3  -3   6     1050.99     1028.02     11.68 o
  -2  -3   6      239.34      253.59      3.55 o
  -1  -3   6      905.25      906.26      8.88 o
   0  -3   6     1216.60     1204.90      9.95 o
   1  -3   6       56.95       61.40      0.94 o
   2  -3   6       20.75       24.90      0.70 o
   3  -3   6      683.10      699.14      6.11 o
   4  -3   6      600.86      557.79      4.86 o
   5  -3   6      327.11      333.82      3.35 o
   6  -3   6      194.55      195.66      2.44 o
   7  -3   6       12.86       14.26      1.36 o
   8  -3   6        7.22        6.46      1.53 o
  -7  -2   6        2.72        3.66      1.38 o
  -6  -2   6        3.64        6.46      1.28 o
  -5  -2   6       16.33       14.71      1.19 o
  -4  -2   6      244.26      233.34      3.06 o
  -3  -2   6       31.96       43.39      1.23 o
  -2  -2   6     2878.19     2806.82     25.53 o
  -1  -2   6     1497.80     1585.28     15.10 o
   0  -2   6       15.88       19.10      0.55 o
   1  -2   6        2.78        0.58      0.40 o
   2  -2   6      720.88      701.79      5.69 o
   3  -2   6      925.91      898.99      7.08 o
   4  -2   6      467.73      481.51      4.64 o
   5  -2   6      105.71      103.13      1.60 o
   6  -2   6       53.75       54.17      1.49 o
   7  -2   6       28.56       30.28      1.66 o
   8  -2   6        3.93        3.52      1.46 o
  -7  -1   6       41.40       40.32      1.90 o
  -6  -1   6        1.33        1.44      1.17 o
  -5  -1   6       79.26       76.84      1.89 o
  -4  -1   6      245.07      242.92      3.23 o
  -3  -1   6     1509.04     1529.70     15.21 o
  -2  -1   6     1111.34     1117.71     11.68 o
  -1  -1   6       21.66       33.86      1.03 o
   0  -1   6      241.01      242.45      2.13 o
   1  -1   6      166.17      166.36      1.63 o
   2  -1   6      174.66      145.33      1.72 o
   3  -1   6     1005.45      990.77      8.74 o
   4  -1   6     1171.07     1167.92      9.44 o
   5  -1   6       46.35       44.71      1.15 o
   6  -1   6       36.96       38.63      1.26 o
   7  -1   6        0.96        3.50      1.21 o
   8  -1   6       48.97       45.91      3.12 o
   9  -1   6      140.92      147.55      3.76 o
  -7   0   6       41.17       49.46      2.64 o
  -6   0   6       24.17       24.20      1.53 o
  -5   0   6       63.69       56.70      1.72 o
  -4   0   6      816.28      813.51      8.61 o
  -3   0   6      707.79      716.26      8.46 o
  -2   0   6      301.06      285.74      3.55 o
  -1   0   6      622.10      602.36      6.16 o
   0   0   6      117.03      126.29      3.91 o
   1   0   6      633.47      625.10      4.94 o
   2   0   6      651.89      677.34      5.94 o
   3   0   6      871.86      870.39      7.26 o
   4   0   6      725.90      675.99      6.09 o
   5   0   6      187.78      197.97      2.24 o
   6   0   6        1.03        0.01      0.81 o
   7   0   6       90.97       87.41      2.12 o
   8   0   6       18.02       15.65      1.57 o
   9   0   6       15.85       17.72      2.17 o
  -7   1   6        0.01        0.02      1.38 o
  -6   1   6       35.95       37.44      1.78 o
  -5   1   6      290.53      287.85      3.89 o
  -4   1   6      595.59      576.21      6.40 o
  -3   1   6       90.79       92.20      2.01 o
  -2   1   6      578.41      558.79      6.35 o
  -1   1   6      382.59      406.35      4.38 o
   0   1   6       52.88       64.10      1.17 o
   1   1   6      882.80      924.43      7.39 o
   2   1   6     3609.22     3573.56     29.37 o
   3   1   6      545.56      527.12      4.42 o
   4   1   6      185.52      193.14      2.23 o
   5   1   6        3.75        4.56      0.73 o
   6   1   6        0.23        0.87      0.83 o
   7   1   6       71.21       64.51      1.92 o
   8   1   6       31.26       30.57      1.75 o
   9   1   6        3.90        5.55      1.73 o
  -7   2   6        2.25        2.46      1.48 o
  -6   2   6       10.67       10.32      1.43 o
  -5   2   6      380.72      376.08      4.76 o
  -4   2   6      468.69      466.70      5.46 o
  -3   2   6      308.28      310.53      4.32 o
  -2   2   6      659.30      666.39      7.91 o
  -1   2   6       41.92       48.86      0.92 o
   0   2   6     1566.05     1672.47     14.36 o
   1   2   6     1170.45     1178.30      9.31 o
   2   2   6       72.71       65.90      1.15 o
   3   2   6      606.22      566.57      4.46 o
   4   2   6      871.68      909.33      8.19 o
   5   2   6       43.18       40.33      1.22 o
   6   2   6       18.45       16.59      1.04 o
   7   2   6       64.36       59.16      2.74 o
   8   2   6      104.04      105.50      2.67 o
   9   2   6       27.39       31.26      2.17 o
  -7   3   6        1.72        1.16      1.52 o
  -6   3   6      164.03      160.64      4.62 o
  -5   3   6       63.04       59.36      2.32 o
  -4   3   6      448.62      453.71      7.36 o
  -3   3   6      727.37      738.26      8.86 o
  -2   3   6       33.58       40.84      2.68 o
  -1   3   6       94.97      109.53      1.41 o
   0   3   6      669.00      649.56      5.21 o
   1   3   6      206.22      181.03      1.90 o
   2   3   6     3082.49     3197.77     22.99 o
   3   3   6      317.79      295.36      2.55 o
   4   3   6       60.55       60.20      1.27 o
   5   3   6      175.85      176.57      2.41 o
   6   3   6      156.41      140.82      2.21 o
   7   3   6      156.65      154.76      2.74 o
   8   3   6       61.82       63.81      2.34 o
   9   3   6       10.11       10.44      1.75 o
  -7   4   6        6.64        3.72      1.65 o
  -6   4   6      391.42      387.35      5.70 o
  -5   4   6      165.26      168.25      3.85 o
  -4   4   6       24.62       25.36      1.45 o
  -3   4   6      435.93      419.33      5.55 o
  -2   4   6       39.59       41.03      1.22 o
  -1   4   6      602.55      629.49      5.82 o
   0   4   6       59.84       58.73      1.00 o
   1   4   6      552.87      535.60      5.21 o
   2   4   6     2259.01     2231.84     18.31 o
   3   4   6      491.62      498.38      4.37 o
   4   4   6       10.99       13.85      0.75 o
   5   4   6      307.39      278.56      5.16 o
   6   4   6       17.92       15.59      1.12 o
   7   4   6       87.52       84.65      3.12 o
   8   4   6       75.22       78.58      2.68 o
   9   4   6        3.17        4.88      2.20 o
  -6   5   6        3.92        4.26      1.50 o
  -5   5   6      224.77      222.38      4.43 o
  -4   5   6      338.52      326.01      5.15 o
  -3   5   6        9.92       11.58      1.16 o
  -2   5   6       13.65       12.14      0.80 o
  -1   5   6       97.84       92.87      1.46 o
   0   5   6     1674.39     1722.97     14.24 o
   1   5   6     1448.23     1453.81     12.39 o
   2   5   6       60.53       58.72      1.04 o
   3   5   6        6.28        7.51      0.60 o
   4   5   6        6.46        8.20      0.71 o
   5   5   6        6.80        4.57      0.79 o
   6   5   6      244.91      236.79      3.11 o
   7   5   6       88.91       91.34      2.62 o
   8   5   6       21.52       28.57      4.33 o
  -6   6   6      124.16      130.21      5.19 o
  -5   6   6       54.12       53.39      2.15 o
  -4   6   6       11.98       13.69      1.37 o
  -3   6   6       64.74       61.58      1.95 o
  -2   6   6      283.19      295.45      3.43 o
  -1   6   6      230.20      224.37      2.28 o
   0   6   6     1055.15     1063.47      9.04 o
   1   6   6      479.84      486.36      4.74 o
   2   6   6       65.90       57.10      1.42 o
   3   6   6       28.33       30.94      0.98 o
   4   6   6       29.45       26.89      1.23 o
   5   6   6       48.25       45.92      1.53 o
   6   6   6      508.29      482.37      6.27 o
   7   6   6        2.98        3.25      1.57 o
   8   6   6       17.98       16.49      2.28 o
  -6   7   6       90.20       87.00      3.77 o
  -5   7   6      160.18      158.48      3.34 o
  -4   7   6        0.59        1.43      1.24 o
  -3   7   6       66.84       71.64      1.91 o
  -2   7   6      186.63      191.59      2.58 o
  -1   7   6      295.49      307.43      2.93 o
   0   7   6      383.43      382.43      4.00 o
   1   7   6      408.82      423.19      4.49 o
   2   7   6        2.34        3.24      0.67 o
   3   7   6       52.26       54.91      1.64 o
   4   7   6       16.27       15.21      1.15 o
   5   7   6      568.61      563.72      8.24 o
   6   7   6       59.99       64.73      3.44 o
   7   7   6       21.54       25.39      2.61 o
   8   7   6       15.26       17.32      2.42 o
  -6   8   6       12.59       10.58      1.79 o
  -5   8   6       67.69       71.78      2.54 o
  -4   8   6       17.52       16.40      1.39 o
  -3   8   6      106.97      105.71      2.25 o
  -2   8   6      101.36      105.05      1.93 o
  -1   8   6      422.98      429.62      8.12 o
   0   8   6      380.99      386.20      5.47 o
   1   8   6      164.00      163.33      2.22 o
   2   8   6       16.58       15.38      1.11 o
   3   8   6       42.08       39.46      1.72 o
   4   8   6      470.60      444.51      8.08 o
   5   8   6       13.59       13.32      1.45 o
   6   8   6       17.39       18.75      1.84 o
   7   8   6       95.29      100.10      3.24 o
   8   8   6        2.09        3.33      2.23 o
  -5   9   6        6.93        6.41      1.61 o
  -4   9   6       20.60       21.90      1.97 o
  -3   9   6       41.26       46.29      3.84 o
  -2   9   6      215.19      235.22      5.57 o
  -1   9   6      196.26      197.78      3.81 o
   0   9   6      125.70      126.45      2.57 o
   1   9   6      153.08      156.69      2.75 o
   2   9   6       14.46       15.87      1.36 o
   3   9   6       86.11       86.20      2.44 o
   4   9   6      151.84      150.13      5.73 o
   5   9   6       28.50       27.65      2.56 o
   6   9   6       88.67       91.49      4.04 o
   7   9   6       22.16       17.77      2.50 o
  -5  10   6       10.47       10.25      2.36 o
  -4  10   6        2.47        3.52      2.90 o
  -3  10   6       68.65       75.46      3.71 o
  -2  10   6      131.95      141.13      4.44 o
  -1  10   6      364.60      372.26      5.65 o
   0  10   6       11.09       10.82      1.23 o
   1  10   6        6.44        6.45      1.19 o
   2  10   6        0.62        1.21      1.26 o
   3  10   6       53.60       55.70      2.77 o
   4  10   6       69.12       65.08      3.68 o
   5  10   6      145.22      148.02      5.06 o
   6  10   6       21.09       23.26      2.68 o
   7  10   6        1.13       -0.40      2.17 o
  -4  11   6       68.09       74.26      4.15 o
  -3  11   6       18.53       22.60      2.72 o
  -2  11   6       33.56       39.73      3.82 o
  -1  11   6      213.23      220.79      3.82 o
   0  11   6       19.65       20.62      1.55 o
   1  11   6        0.51       -0.28      1.67 o
   2  11   6       85.97       84.63      2.66 o
   3  11   6       34.33       34.28      3.05 o
   4  11   6      112.05      115.12      4.70 o
   5  11   6       86.45       74.74      3.89 o
   6  11   6        2.87        4.66      2.36 o
   7  11   6        0.73        0.94      2.44 o
  -4  12   6        4.28        4.23      2.74 o
  -3  12   6      114.47      112.74      6.16 o
  -2  12   6       58.34       64.56      5.51 o
  -1  12   6       15.37       14.69      1.97 o
   0  12   6        1.07        1.44      2.38 o
   1  12   6        5.17        4.19      2.59 o
   2  12   6       11.27       13.82      1.92 o
   3  12   6      110.39      101.92      4.70 o
   4  12   6       71.60       74.57      4.10 o
   5  12   6        7.01        5.34      2.42 o
   6  12   6        0.17        0.72      2.39 o
  -3  13   6       61.70       57.67      3.50 o
  -2  13   6       16.60       20.38      2.66 o
  -1  13   6       12.13       10.55      1.97 o
   0  13   6        5.54        4.30      2.71 o
   1  13   6       55.98       53.47      4.24 o
   2  13   6       26.79       30.29      3.45 o
   3  13   6       97.38       99.40      4.81 o
   4  13   6        1.37        1.39      2.57 o
   5  13   6        9.32       15.51      2.95 o
  -2  14   6       30.95       30.44      3.57 o
  -1  14   6        3.53        0.61      2.60 o
   0  14   6        7.72        8.13      2.98 o
   1  14   6       15.41       12.74      3.07 o
   2  14   6      125.41      117.76      5.60 o
   4  14   6        2.17       -3.05      2.58 o
   1  15   6       84.19       84.03      5.13 o
   2  15   6        1.14        0.73      3.13 o
  -1 -12   7      126.75      137.62      5.46 o
   0 -12   7       60.58       57.57      4.12 o
   1 -12   7       58.07       53.86      4.36 o
   2 -12   7        0.57       -1.96      3.00 o
   3 -12   7       75.49       77.07      4.88 o
  -3 -11   7       74.59       69.00      3.83 o
  -2 -11   7       73.50       68.19      4.00 o
  -1 -11   7      141.51      131.44      5.30 o
   0 -11   7      193.76      193.67      6.44 o
   1 -11   7        3.60        7.39      2.04 o
   2 -11   7       93.89       99.33      5.36 o
   3 -11   7       23.66       23.45      3.42 o
   4 -11   7      229.58      227.91      7.51 o
  -4 -10   7       26.24       24.83      2.61 o
  -3 -10   7      112.40      102.92      4.17 o
  -2 -10   7      245.47      235.73      6.63 o
  -1 -10   7      237.23      247.24      7.16 o
   0 -10   7       36.28       37.65      3.24 o
   1 -10   7        4.41        4.12      1.79 o
   2 -10   7      146.45      139.58      5.75 o
   3 -10   7       67.19       70.07      6.80 o
   4 -10   7       84.93       83.60      5.46 o
   5 -10   7       84.11       86.75      3.58 o
  -4  -9   7      109.98      103.53      4.02 o
  -3  -9   7      357.13      342.02      8.28 o
  -2  -9   7       88.62       87.86      3.83 o
  -1  -9   7      203.23      200.73      6.12 o
   0  -9   7        7.13        8.74      2.26 o
   1  -9   7        7.45        7.28      1.76 o
   2  -9   7       12.84       16.77      2.49 o
   3  -9   7      540.71      545.43     30.68 o
   4  -9   7      113.98      121.55      5.27 o
   5  -9   7       15.27       14.73      2.08 o
   6  -9   7       34.14       29.38      3.53 o
  -5  -8   7       29.46       27.89      2.27 o
  -4  -8   7      234.67      230.20      5.95 o
  -3  -8   7      235.56      245.63      6.33 o
  -2  -8   7      275.97      274.40      6.97 o
  -1  -8   7       61.25       62.40      3.29 o
   0  -8   7       69.97       61.61      3.46 o
   1  -8   7        3.14        7.05      2.95 o
   2  -8   7      264.47      268.57      4.16 o
   3  -8   7      496.91      494.20     11.77 o
   4  -8   7      106.12      109.51      3.88 o
   5  -8   7        7.04        6.06      1.39 o
   6  -8   7       14.13       15.60      3.18 o
  -5  -7   7      349.29      361.81      8.11 o
  -4  -7   7       27.91       25.20      2.05 o
  -3  -7   7      221.41      213.09      5.54 o
  -2  -7   7      305.26      336.66      7.93 o
  -1  -7   7       31.10       30.74      2.39 o
   0  -7   7       19.75       22.75      2.21 o
   1  -7   7      716.53      715.82     11.76 o
   2  -7   7      687.50      695.44      7.67 o
   3  -7   7      123.40      117.02      2.45 o
   4  -7   7      114.51      105.70      5.11 o
   5  -7   7      101.23      106.63      2.53 o
   6  -7   7       94.78       98.74      3.36 o
   7  -7   7        8.40       13.72      2.62 o
  -6  -6   7       34.35       29.53      2.10 o
  -5  -6   7      110.21      110.17      3.41 o
  -4  -6   7      291.81      305.96      6.99 o
  -3  -6   7      459.03      459.88      9.94 o
  -2  -6   7       82.39       81.02      3.08 o
  -1  -6   7        1.52        2.19      1.47 o
   0  -6   7      392.49      397.27      6.99 o
   1  -6   7      391.46      410.82      4.83 o
   2  -6   7      184.08      188.96      2.77 o
   3  -6   7      601.22      565.27      5.98 o
   4  -6   7       68.60       66.54      1.69 o
   5  -6   7       18.53       19.63      1.15 o
   6  -6   7       12.45       11.75      1.89 o
   7  -6   7       54.15       56.97      3.50 o
  -6  -5   7       56.26       53.51      2.38 o
  -5  -5   7      176.44      174.03      4.39 o
  -4  -5   7      461.63      461.48      9.77 o
  -3  -5   7       83.29       92.90      2.67 o
  -2  -5   7       73.55       79.60      2.46 o
  -1  -5   7        3.51        7.75      1.17 o
   0  -5   7      955.84      964.26     11.34 o
   1  -5   7      550.46      556.69      5.28 o
   2  -5   7      238.39      242.24      2.67 o
   3  -5   7      597.32      569.05      5.95 o
   4  -5   7       58.49       58.26      1.51 o
   5  -5   7        8.74        8.94      0.99 o
   6  -5   7       48.65       52.43      2.15 o
   7  -5   7       74.60       73.74      3.33 o
   8  -5   7       19.23       22.45      3.01 o
  -6  -4   7       80.32       75.81      2.81 o
  -5  -4   7      301.53      327.27      5.21 o
  -4  -4   7      144.82      150.20      2.99 o
  -3  -4   7      233.73      217.09      3.68 o
  -2  -4   7       40.36       30.02      1.77 o
  -1  -4   7      545.79      556.85      6.90 o
   0  -4   7      160.21      141.73      2.43 o
   1  -4   7     1967.30     1930.11     16.58 o
   2  -4   7     1820.55     1735.61     14.12 o
   3  -4   7       80.45       93.01      1.86 o
   4  -4   7       10.35       12.99      0.98 o
   5  -4   7       45.18       46.42      1.69 o
   6  -4   7       24.16       25.01      2.37 o
   7  -4   7      198.06      201.97      4.11 o
   8  -4   7        9.82       13.18      1.96 o
  -6  -3   7      181.66      188.35      4.60 o
  -5  -3   7      107.96      110.89      2.46 o
  -4  -3   7      203.29      211.61      3.35 o
  -3  -3   7      107.51      113.47      2.21 o
  -2  -3   7        1.92        1.50      1.32 o
  -1  -3   7      832.83      823.44      9.78 o
   0  -3   7     1559.98     1566.03     17.78 o
   1  -3   7      458.82      460.44      4.39 o
   2  -3   7      677.02      643.67      5.57 o
   3  -3   7       16.63       14.68      0.85 o
   4  -3   7       46.53       39.15      1.09 o
   5  -3   7        9.90        7.70      0.86 o
   6  -3   7      238.43      232.36      3.46 o
   7  -3   7      102.52      107.44      2.44 o
   8  -3   7       34.48       41.01      2.32 o
  -6  -2   7      159.01      158.63      3.44 o
  -5  -2   7       84.55       80.29      2.19 o
  -4  -2   7      333.00      339.38      4.71 o
  -3  -2   7        5.75        5.87      0.98 o
  -2  -2   7      357.45      368.06      5.40 o
  -1  -2   7      292.86      321.49      4.34 o
   0  -2   7     1335.86     1296.02     13.35 o
   1  -2   7     1768.24     1724.24     16.03 o
   2  -2   7       25.41       29.08      0.80 o
   3  -2   7        2.19        2.82      0.72 o
   4  -2   7       34.43       29.90      0.95 o
   5  -2   7      447.15      421.89      4.26 o
   6  -2   7      164.12      164.83      2.36 o
   7  -2   7       79.43       85.43      2.23 o
   8  -2   7       17.36       23.34      1.80 o
  -6  -1   7      151.25      150.84      3.45 o
  -5  -1   7      139.34      144.85      2.58 o
  -4  -1   7       60.27       65.48      1.75 o
  -3  -1   7      164.98      167.90      2.51 o
  -2  -1   7      267.76      280.38      4.94 o
  -1  -1   7      814.02      787.03      9.41 o
   0  -1   7      834.48      829.38      7.94 o
   1  -1   7      599.71      596.93      4.88 o
   2  -1   7       25.27       19.24      0.86 o
   3  -1   7      345.78      364.69      3.56 o
   4  -1   7       30.74       32.06      0.97 o
   5  -1   7     1757.46     1709.24     14.60 o
   6  -1   7       28.11       29.28      1.16 o
   7  -1   7       37.11       44.85      1.88 o
   8  -1   7       25.49       32.74      3.19 o
   9  -1   7        3.54        0.63      1.78 o
  -7   0   7        3.94        3.37      1.63 o
  -6   0   7       60.13       66.35      2.25 o
  -5   0   7      237.12      250.27      3.91 o
  -4   0   7       10.81       13.15      1.07 o
  -3   0   7      174.06      182.22      3.32 o
  -2   0   7       72.10       77.28      2.00 o
  -1   0   7     1282.69     1216.38     17.17 o
   0   0   7     2609.41     2619.86     23.89 o
   1   0   7       56.05       47.66      0.77 o
   2   0   7      338.69      340.74      3.43 o
   3   0   7      479.40      515.11      4.56 o
   4   0   7      678.36      609.18      5.60 o
   5   0   7        7.95        9.20      0.81 o
   6   0   7      317.42      318.74      4.04 o
   7   0   7       34.06       34.22      1.76 o
   8   0   7       18.58       21.42      1.75 o
   9   0   7        9.71       10.68      1.97 o
  -7   1   7       17.78       18.47      1.73 o
  -6   1   7      170.57      176.58      3.80 o
  -5   1   7       12.14        9.53      1.28 o
  -4   1   7       14.31       13.36      1.12 o
  -3   1   7      158.40      160.84      2.82 o
  -2   1   7      813.03      798.14      9.40 o
  -1   1   7     1042.03     1042.98     12.23 o
   0   1   7      770.37      774.25      8.28 o
   1   1   7      278.25      249.12      2.13 o
   2   1   7        7.05        8.72      0.54 o
   3   1   7      540.13      522.68      4.60 o
   4   1   7      215.23      210.37      2.33 o
   5   1   7      356.65      353.64      5.31 o
   6   1   7      105.12      103.24      1.98 o
   7   1   7      111.06      111.28      2.76 o
   8   1   7        0.04       -0.04      1.40 o
   9   1   7       44.37       42.49      2.39 o
  -6   2   7       59.95       61.12      2.31 o
  -5   2   7        0.57        0.35      1.20 o
  -4   2   7        2.39        2.00      0.98 o
  -3   2   7      533.48      532.62     10.83 o
  -2   2   7     1422.47     1417.10     15.93 o
  -1   2   7      272.37      261.24      3.06 o
   0   2   7      255.38      249.54      2.80 o
   1   2   7       66.75       65.43      0.85 o
   2   2   7       69.53       70.05      1.04 o
   3   2   7      159.62      150.35      1.73 o
   4   2   7      343.65      343.43      3.76 o
   5   2   7      376.30      372.77      4.50 o
   6   2   7      184.59      189.51      2.68 o
   7   2   7       70.75       80.74      3.33 o
   8   2   7       51.31       44.37      1.98 o
   9   2   7       55.96       46.42      2.45 o
  -6   3   7        2.81        3.59      1.48 o
  -5   3   7       32.61       31.00      1.69 o
  -4   3   7      264.29      255.49      4.02 o
  -3   3   7       10.60       11.35      1.14 o
  -2   3   7      954.50      959.03     11.16 o
  -1   3   7      896.94      883.57      8.65 o
   0   3   7      124.33      108.25      1.53 o
   1   3   7        2.47        2.80      0.36 o
   2   3   7       26.05       25.81      0.80 o
   3   3   7      734.63      743.49      5.97 o
   4   3   7      969.60      956.27      8.78 o
   5   3   7       96.38       97.96      1.94 o
   6   3   7       37.32       40.95      2.61 o
   7   3   7       43.52       35.02      1.75 o
   8   3   7       27.31       29.27      3.14 o
   9   3   7        0.57        2.95      2.01 o
  -6   4   7        1.99        1.66      1.68 o
  -5   4   7        5.54        6.18      1.42 o
  -4   4   7      153.01      140.24      3.32 o
  -3   4   7      676.33      665.89      8.22 o
  -2   4   7      273.45      261.56      3.87 o
  -1   4   7      283.27      275.11      3.45 o
   0   4   7      254.50      243.89      3.46 o
   1   4   7      184.93      200.83      1.89 o
   2   4   7      199.55      187.96      1.81 o
   3   4   7      650.95      664.59      5.41 o
   4   4   7      314.70      325.74      3.39 o
   5   4   7      102.71      105.26      1.88 o
   6   4   7       61.21       66.97      1.84 o
   7   4   7        9.02        7.54      1.66 o
   8   4   7        5.47        3.83      1.57 o
   9   4   7       21.81       16.73      2.65 o
  -6   5   7        0.04       -1.59      1.48 o
  -5   5   7       31.49       29.46      1.77 o
  -4   5   7      172.71      170.16      3.88 o
  -3   5   7      247.86      240.63      3.83 o
  -2   5   7      828.14      806.27      8.63 o
  -1   5   7       94.81       88.49      3.08 o
   0   5   7       65.81       71.12      1.88 o
   1   5   7      134.38      132.28      1.83 o
   2   5   7      554.71      572.56      5.14 o
   3   5   7      143.98      132.24      1.70 o
   4   5   7      415.85      421.24      4.18 o
   5   5   7       30.56       35.99      1.24 o
   6   5   7       16.67       20.03      1.14 o
   7   5   7        4.27        5.70      1.46 o
   8   5   7       71.55       65.13      2.79 o
  -6   6   7        3.33        2.68      1.21 o
  -5   6   7       84.48       81.34      2.93 o
  -4   6   7      449.92      450.39      6.19 o
  -3   6   7       70.38       73.46      2.23 o
  -2   6   7      116.86      109.39      2.10 o
  -1   6   7        6.54        6.01      0.69 o
   0   6   7        9.33        8.54      0.69 o
   1   6   7       27.10       25.73      1.18 o
   2   6   7     1578.23     1637.72     13.66 o
   3   6   7      146.55      137.58      2.05 o
   4   6   7       83.80       89.39      1.67 o
   5   6   7      220.51      239.33      4.81 o
   6   6   7       11.62        6.69      1.07 o
   7   6   7      164.92      152.32      3.97 o
   8   6   7        1.62       -0.92      2.03 o
  -6   7   7      110.53      113.01      3.12 o
  -5   7   7       14.77       13.33      1.68 o
  -4   7   7       18.45       22.63      1.90 o
  -3   7   7      698.75      692.17      7.77 o
  -2   7   7       14.94       13.72      1.11 o
  -1   7   7        2.37        2.92      0.74 o
   0   7   7       44.24       49.72      1.35 o
   1   7   7      343.71      347.94      6.49 o
   2   7   7      141.38      138.78      1.95 o
   3   7   7      557.09      586.63      7.81 o
   4   7   7       63.87       68.28      1.90 o
   5   7   7       19.99       16.71      1.27 o
   6   7   7       18.96       24.08      1.97 o
   7   7   7       57.01       46.72      2.55 o
   8   7   7       36.91       35.71      3.03 o
  -5   8   7       13.78       13.15      2.09 o
  -4   8   7      155.44      165.93      4.36 o
  -3   8   7       44.87       42.96      1.64 o
  -2   8   7       40.34       40.20      1.52 o
  -1   8   7       10.83       10.70      0.99 o
   0   8   7      336.95      356.92      5.77 o
   1   8   7      237.69      241.11      4.64 o
   2   8   7      416.34      420.81      5.23 o
   3   8   7       16.55       18.42      1.42 o
   4   8   7      106.08      112.44      3.36 o
   5   8   7        2.09        0.41      1.22 o
   6   8   7       88.49       81.59      3.00 o
   7   8   7        9.75       10.40      1.90 o
   8   8   7       40.51       35.23      3.07 o
  -5   9   7       79.46       80.71      4.28 o
  -4   9   7      100.26      103.80      2.80 o
  -3   9   7       36.39       32.76      3.77 o
  -2   9   7        6.00        9.23      2.86 o
  -1   9   7       71.37       71.28      2.75 o
   0   9   7       87.88       87.94      2.47 o
   1   9   7       95.08       97.17      2.88 o
   2   9   7      273.20      282.76      4.81 o
   3   9   7       57.27       59.94      2.23 o
   4   9   7       27.17       28.53      3.12 o
   5   9   7        0.75        0.18      1.93 o
   6   9   7      123.68      111.57      4.46 o
   7   9   7        6.52        7.85      2.38 o
  -4  10   7        6.25       10.77      3.74 o
  -3  10   7        1.08        1.80      3.22 o
  -2  10   7        2.44        1.84      2.91 o
  -1  10   7        2.07        1.59      1.30 o
   0  10   7      313.58      329.61      4.92 o
   1  10   7      322.08      331.79      5.56 o
   2  10   7        3.67        5.07      1.32 o
   3  10   7      113.06      125.62      2.70 o
   4  10   7        1.64       -0.62      2.03 o
   5  10   7       39.35       38.64      3.09 o
   6  10   7        2.18        0.77      1.70 o
   7  10   7       42.97       42.25      3.33 o
  -4  11   7        8.77        5.27      2.78 o
  -3  11   7        0.52        2.35      2.48 o
  -2  11   7        8.16        9.91      2.82 o
  -1  11   7        9.70        6.01      2.63 o
   0  11   7      226.26      235.21      3.91 o
   1  11   7       65.91       68.62      3.12 o
   2  11   7       57.91       61.61      3.01 o
   3  11   7        8.56       10.28      2.89 o
   4  11   7       25.62       26.53      2.96 o
   5  11   7       10.41        7.73      2.48 o
   6  11   7       35.04       35.12      3.16 o
  -3  12   7        6.18        4.44      2.57 o
  -2  12   7       23.83       25.69      2.82 o
  -1  12   7      209.62      221.98      6.16 o
   0  12   7        5.27        7.17      1.84 o
   1  12   7       50.41       50.04      3.89 o
   2  12   7       28.29       28.53      3.30 o
   3  12   7        1.36        1.61      1.81 o
   4  12   7        6.94        4.40      2.62 o
   5  12   7        4.12        7.51      2.60 o
   6  12   7       36.76       27.09      3.14 o
  -2  13   7       28.27       32.80      2.95 o
  -1  13   7       87.76       87.66      3.33 o
   0  13   7        7.41        9.91      2.83 o
   1  13   7       18.81       18.64      3.10 o
   2  13   7       29.64       30.90      3.46 o
   3  13   7        0.52       -0.91      1.87 o
   4  13   7       96.18       84.56      4.62 o
   5  13   7        1.39        3.23      2.61 o
  -1  14   7        4.27        5.89      2.78 o
   0  14   7       42.52        6.89      2.04 o
   1  14   7       24.89       21.11      3.29 o
   2  14   7       14.98       12.16      3.16 o
   3  14   7        0.48        2.45      3.03 o
   4  14   7        8.76        8.02      2.99 o
   0 -12   8       49.41       44.53      3.85 o
   1 -12   8      194.68      204.05      7.93 o
   2 -12   8       78.30       81.45      5.23 o
  -2 -11   8       54.69       49.01      3.55 o
  -1 -11   8       18.44       18.65      2.92 o
   0 -11   8      177.84      175.35      6.24 o
   1 -11   8       91.41      107.43      3.86 o
   2 -11   8      165.34      154.31      6.43 o
   3 -11   8        0.79        2.16      2.93 o
   4 -11   8        7.65        7.66      2.71 o
  -3 -10   8       22.92       25.38      2.72 o
  -2 -10   8       11.47        8.25      2.46 o
  -1 -10   8      194.30      196.41      6.33 o
   0 -10   8      173.20      169.93      5.95 o
   1 -10   8      228.87      231.04      7.24 o
   2 -10   8       23.23       25.25      3.35 o
   3 -10   8       12.03       12.12      2.37 o
   4 -10   8        3.20        0.17      1.88 o
   5 -10   8       36.27       35.02      3.21 o
  -4  -9   8       24.26       22.32      2.42 o
  -3  -9   8       26.49       24.91      2.54 o
  -2  -9   8      137.16      126.35      4.53 o
  -1  -9   8      113.02      113.83      4.64 o
   0  -9   8      241.27      254.26      7.27 o
   1  -9   8      119.55      104.08      3.54 o
   2  -9   8       71.90       73.79      4.50 o
   3  -9   8       25.13       23.76      2.46 o
   4  -9   8       55.67       52.34      4.94 o
   5  -9   8      120.51      130.24      3.82 o
  -4  -8   8        4.69        2.84      1.89 o
  -3  -8   8       13.76       12.74      2.21 o
  -2  -8   8      112.38      121.55      4.35 o
  -1  -8   8      315.77      314.37      8.05 o
   0  -8   8      657.22      652.47     14.57 o
   1  -8   8       67.44       63.15      4.22 o
   2  -8   8        0.59        1.54      1.43 o
   3  -8   8        0.75        3.15      2.66 o
   4  -8   8      138.52      145.33      3.45 o
   5  -8   8       74.12       82.96      2.51 o
   6  -8   8       35.84       16.74     12.43 o
  -5  -7   8       67.53       73.38      3.21 o
  -4  -7   8       55.14       53.26      2.92 o
  -3  -7   8       66.25       66.26      3.20 o
  -2  -7   8      179.43      167.58      4.98 o
  -1  -7   8      541.61      553.99     12.34 o
   0  -7   8      185.14      181.38      5.48 o
   1  -7   8      272.81      285.12      6.37 o
   2  -7   8       38.09       43.21      1.77 o
   3  -7   8       22.94       25.73      1.60 o
   4  -7   8      186.15      183.61      3.27 o
   5  -7   8      142.47      139.40      2.94 o
   6  -7   8        7.91       10.07      1.99 o
   7  -7   8      109.87      117.21      4.67 o
  -5  -6   8       36.30       42.39      2.60 o
  -4  -6   8       81.81       78.15      3.12 o
  -3  -6   8      253.51      248.85      6.19 o
  -2  -6   8      288.56      283.41      6.91 o
  -1  -6   8      599.54      594.98     12.94 o
   0  -6   8      191.81      200.71      4.35 o
   1  -6   8        3.60        4.46      1.01 o
   2  -6   8        1.09        2.05      1.05 o
   3  -6   8       67.73       77.28      1.92 o
   4  -6   8      317.63      302.85      4.75 o
   5  -6   8       50.46       51.50      1.96 o
   6  -6   8      333.54      349.68      6.35 o
   7  -6   8        3.98        4.95      2.46 o
  -5  -5   8       54.61       48.85      2.63 o
  -4  -5   8       12.58       10.84      1.72 o
  -3  -5   8      175.02      178.99      3.97 o
  -2  -5   8      649.39      648.10     12.42 o
  -1  -5   8      419.41      411.81      7.18 o
   0  -5   8       24.61       28.55      2.56 o
   1  -5   8      279.66      267.43      3.40 o
   2  -5   8      112.09      118.31      2.12 o
   3  -5   8     1085.55     1039.74     10.24 o
   4  -5   8      116.25      116.11      3.99 o
   5  -5   8       96.50      101.10      1.99 o
   6  -5   8       37.70       40.70      2.41 o
   7  -5   8        0.14        1.69      1.85 o
  -6  -4   8        2.24        3.59      1.61 o
  -5  -4   8       99.76       99.88      3.02 o
  -4  -4   8       20.10       19.20      2.13 o
  -3  -4   8      473.65      479.03      8.21 o
  -2  -4   8      688.64      683.53      9.26 o
  -1  -4   8      288.43      288.19      4.50 o
   0  -4   8       20.18       17.56      1.24 o
   1  -4   8        5.74        8.62      1.09 o
   2  -4   8      438.02      455.15      4.38 o
   3  -4   8      177.26      158.60      2.33 o
   4  -4   8      389.91      386.77      4.42 o
   5  -4   8      358.05      371.65      4.36 o
   6  -4   8       40.03       38.27      1.97 o
   7  -4   8       11.64       12.37      2.08 o
   8  -4   8        0.62       -1.25      2.56 o
  -6  -3   8        0.65       -1.09      1.30 o
  -5  -3   8        6.14        9.27      1.37 o
  -4  -3   8      381.04      385.58      7.05 o
  -3  -3   8      727.11      739.60     10.06 o
  -2  -3   8      385.76      377.70      5.62 o
  -1  -3   8      161.78      155.48      2.95 o
   0  -3   8        8.15        9.52      1.07 o
   1  -3   8      313.92      324.15      3.84 o
   2  -3   8      431.42      414.86      4.01 o
   3  -3   8      352.13      351.58      4.35 o
   4  -3   8      256.03      250.75      3.15 o
   5  -3   8       50.94       50.36      1.43 o
   6  -3   8      106.14      115.35      2.57 o
   7  -3   8        0.33        0.33      1.28 o
   8  -3   8      131.97      138.55      4.01 o
  -6  -2   8        9.35        9.97      1.53 o
  -5  -2   8      338.54      339.59      5.60 o
  -4  -2   8      298.19      284.53      4.29 o
  -3  -2   8      263.33      255.97      3.87 o
  -2  -2   8      103.07      121.81      2.67 o
  -1  -2   8      375.25      339.90      8.65 o
   0  -2   8       36.19       36.57      1.49 o
   1  -2   8      400.81      394.49      4.43 o
   2  -2   8      200.60      203.43      2.30 o
   3  -2   8     1201.23     1138.39     10.99 o
   4  -2   8      274.48      268.41      3.26 o
   5  -2   8      168.43      176.24      2.74 o
   6  -2   8      108.61      100.58      2.15 o
   7  -2   8       48.86       45.18      1.76 o
   8  -2   8        2.07        0.64      1.69 o
  -6  -1   8       10.60        7.97      1.59 o
  -5  -1   8      202.94      211.28      4.13 o
  -4  -1   8      218.31      219.72      5.03 o
  -3  -1   8      584.67      563.29      7.19 o
  -2  -1   8      114.28      116.33      2.57 o
  -1  -1   8        0.64        0.74      0.90 o
   0  -1   8        3.20        2.88      0.71 o
   1  -1   8      991.16      978.95      9.10 o
   2  -1   8     1263.93     1230.23     10.59 o
   3  -1   8      248.64      251.40      3.00 o
   4  -1   8       68.79       65.12      1.31 o
   5  -1   8      106.20      114.62      1.99 o
   6  -1   8       10.61       10.96      1.07 o
   7  -1   8      136.03      132.63      2.92 o
   8  -1   8       23.45       24.05      1.81 o
  -6   0   8       62.84       60.12      2.84 o
  -5   0   8       32.08       28.72      1.64 o
  -4   0   8      272.55      283.42      3.88 o
  -3   0   8      260.08      264.13      3.96 o
  -2   0   8      654.29      591.44      7.30 o
  -1   0   8      268.41      255.05      4.88 o
   0   0   8      551.50      572.24      6.88 o
   1   0   8      338.71      341.62      3.53 o
   2   0   8     1196.93     1166.07     10.03 o
   3   0   8      338.18      343.62      3.80 o
   4   0   8       19.14       23.62      0.89 o
   5   0   8        0.21        0.17      0.96 o
   6   0   8        9.27        7.13      0.95 o
   7   0   8       15.41       13.95      1.49 o
   8   0   8       72.74       75.84      2.73 o
  -6   1   8       55.82       56.65      2.35 o
  -5   1   8      201.42      202.48      3.59 o
  -4   1   8      487.46      480.28      5.70 o
  -3   1   8      256.83      249.02      4.30 o
  -2   1   8      303.61      298.93      5.35 o
  -1   1   8       29.27       37.46      1.58 o
   0   1   8       39.56       35.00      1.27 o
   1   1   8     1806.60     1771.21     14.27 o
   2   1   8       90.61       88.87      1.39 o
   3   1   8      595.64      616.41      5.64 o
   4   1   8      199.59      194.35      2.27 o
   5   1   8       76.51       68.58      1.87 o
   6   1   8      122.41      116.64      3.37 o
   7   1   8       73.21       73.39      3.56 o
   8   1   8       33.96       33.84      2.16 o
   9   1   8       43.56       52.73      7.02 o
  -6   2   8       84.95       85.48      2.80 o
  -5   2   8      155.71      154.50      3.13 o
  -4   2   8      219.98      223.43      3.38 o
  -3   2   8        2.14        0.70      1.01 o
  -2   2   8       10.11        9.65      1.34 o
  -1   2   8      113.44      110.44      5.47 o
   0   2   8     1192.59     1184.09     13.44 o
   1   2   8      680.96      676.04      6.26 o
   2   2   8      283.55      277.03      2.68 o
   3   2   8      305.48      303.06      3.07 o
   4   2   8        1.75        3.76      0.60 o
   5   2   8      268.39      245.19      3.77 o
   6   2   8       20.29       18.38      1.27 o
   7   2   8       86.13       88.17      2.78 o
   8   2   8       50.65       54.69      4.35 o
   9   2   8        0.36       -1.19      2.06 o
  -6   3   8       77.24       80.81      4.00 o
  -5   3   8      326.93      329.71      5.59 o
  -4   3   8        6.41        7.07      1.34 o
  -3   3   8      112.40      105.57      2.43 o
  -2   3   8      357.04      341.09      4.76 o
  -1   3   8      632.99      614.29      8.39 o
   0   3   8     1436.96     1455.38     14.64 o
   1   3   8      269.80      253.56      2.98 o
   2   3   8      754.05      751.86      6.50 o
   3   3   8        5.10        5.38      0.64 o
   4   3   8       54.44       47.08      1.28 o
   5   3   8       58.90       63.89      1.59 o
   6   3   8       94.96       93.89      2.56 o
   7   3   8       73.31       76.73      3.90 o
   8   3   8        6.71        8.88      1.70 o
   9   3   8       13.24       17.50      2.42 o
  -6   4   8      111.12      116.05      3.10 o
  -5   4   8       59.66       60.66      2.87 o
  -4   4   8       43.99       44.12      2.06 o
  -3   4   8       48.64       43.18      1.80 o
  -2   4   8      408.37      406.15      5.50 o
  -1   4   8      828.59      836.42      9.82 o
   0   4   8      279.20      271.37      4.58 o
   1   4   8      334.88      335.77      3.18 o
   2   4   8       15.22       17.06      0.74 o
   3   4   8       56.92       58.93      1.09 o
   4   4   8        2.49        2.49      0.88 o
   5   4   8      261.45      258.62      3.40 o
   6   4   8       83.19       83.97      3.10 o
   7   4   8      124.65      128.99      4.58 o
   8   4   8        9.65       14.25      1.80 o
  -6   5   8       93.62       95.84      2.97 o
  -5   5   8        4.81        3.69      1.54 o
  -4   5   8      111.87      111.93      3.23 o
  -3   5   8       21.72       23.72      1.53 o
  -2   5   8      565.90      572.56      7.27 o
  -1   5   8      100.39       95.99      2.08 o
   0   5   8      401.25      383.78      4.47 o
   1   5   8      372.60      376.74      4.23 o
   2   5   8      345.93      348.70      3.12 o
   3   5   8      279.71      284.47      2.81 o
   4   5   8      135.17      125.90      1.84 o
   5   5   8       26.27       25.29      1.16 o
   6   5   8      192.43      191.54      2.80 o
   7   5   8       56.54       60.18      3.72 o
   8   5   8        0.17        3.40      2.18 o
  -5   6   8       20.48       20.33      1.78 o
  -4   6   8       11.17       12.13      1.72 o
  -3   6   8       47.56       49.02      3.32 o
  -2   6   8      189.08      186.85      2.87 o
  -1   6   8      441.73      431.61      5.63 o
   0   6   8       92.08       90.13      1.76 o
   1   6   8      186.11      188.42      2.55 o
   2   6   8      173.64      177.48      2.22 o
   3   6   8      221.93      217.75      2.41 o
   4   6   8      218.04      218.44      3.08 o
   5   6   8      152.84      153.47      3.13 o
   6   6   8       20.71       23.39      2.37 o
   7   6   8       21.05       23.29      2.38 o
   8   6   8        4.79        6.46      2.38 o
  -5   7   8       31.29       34.38      2.07 o
  -4   7   8       10.13       10.33      1.77 o
  -3   7   8      127.39      129.05      2.88 o
  -2   7   8       98.48       98.94      2.20 o
  -1   7   8      274.91      280.88      4.93 o
   0   7   8      627.39      627.24      7.93 o
   1   7   8        6.31        8.77      0.86 o
   2   7   8      184.70      183.56      2.43 o
   3   7   8       12.40       13.09      1.82 o
   4   7   8       29.53       32.75      1.37 o
   5   7   8      134.84      138.77      2.76 o
   6   7   8      108.52      106.29      3.35 o
   7   7   8        1.29        3.90      1.73 o
   8   7   8        0.89        0.93      2.20 o
  -5   8   8       53.68       57.09      5.14 o
  -4   8   8       11.45       13.52      2.05 o
  -3   8   8        6.43        8.03      1.29 o
  -2   8   8      478.49      492.68      7.22 o
  -1   8   8       50.09       52.56      1.79 o
   0   8   8       85.54       84.96      2.43 o
   1   8   8        0.41       -0.09      0.96 o
   2   8   8        1.50        4.20      1.80 o
   3   8   8       88.03       89.14      2.72 o
   4   8   8      230.13      228.84      3.66 o
   5   8   8       53.58       55.46      1.99 o
   6   8   8       52.56       56.00      2.76 o
   7   8   8       12.85        9.66      1.97 o
   8   8   8        2.62        3.78      2.44 o
  -4   9   8      103.58      109.68      3.51 o
  -3   9   8       71.25       72.51      4.90 o
  -2   9   8       83.26       74.09      4.65 o
  -1   9   8      104.63      105.55      3.16 o
   0   9   8        3.35        1.65      1.51 o
   1   9   8        2.63        1.65      1.07 o
   2   9   8      106.72      110.65      3.61 o
   3   9   8       41.02       43.46      1.77 o
   4   9   8       77.71       85.82      2.66 o
   5   9   8      189.98      202.69      6.25 o
   6   9   8        2.32       -1.08      1.81 o
   7   9   8        1.48        1.33      2.28 o
  -4  10   8       13.11       17.07      3.88 o
  -3  10   8      246.87      238.51      8.44 o
  -2  10   8       16.58       14.84      3.29 o
  -1  10   8       10.80       11.01      1.71 o
   0  10   8       63.45       67.36      2.57 o
   1  10   8       22.66       23.11      1.38 o
   2  10   8      131.57      135.17      7.23 o
   3  10   8      136.96      137.83      3.39 o
   4  10   8       61.06       61.70      3.87 o
   5  10   8       19.73       12.31      2.55 o
   6  10   8       52.70       53.93      2.94 o
   7  10   8        0.13        1.24      2.47 o
  -3  11   8        7.08       10.62      2.72 o
  -2  11   8       63.44       63.24      3.51 o
  -1  11   8        3.04        4.38      1.52 o
   0  11   8        0.08       -1.07      1.46 o
   1  11   8       21.63       23.82      1.90 o
   2  11   8       96.47      100.39      3.60 o
   3  11   8       16.06       15.17      2.51 o
   4  11   8       73.54       77.23      4.27 o
   5  11   8        9.04       11.28      2.63 o
   6  11   8        0.02        2.54      2.56 o
  -3  12   8       17.69       15.35      2.86 o
  -2  12   8       15.69       14.88      2.67 o
  -1  12   8       29.84       31.00      1.97 o
   0  12   8       84.85       85.33      3.23 o
   1  12   8       13.88       14.11      2.83 o
   2  12   8       27.89       30.69      3.40 o
   3  12   8       30.80       33.59      3.56 o
   4  12   8       22.41       24.53      3.13 o
   5  12   8       17.45       21.69      3.04 o
   6  12   8       21.48       16.94      2.98 o
  -2  13   8        8.88        8.40      2.65 o
  -1  13   8       13.85       13.44      3.24 o
   0  13   8       50.32       50.16      4.05 o
   1  13   8       29.52       31.68      3.47 o
   2  13   8        8.17        8.69      2.91 o
   3  13   8       44.24       41.19      3.91 o
   4  13   8       36.03       38.59      3.62 o
   5  13   8       30.20       27.59      3.37 o
   0  14   8        7.36        5.03      2.79 o
   1  14   8        7.35        7.39      2.90 o
   2  14   8       32.20       35.37      3.71 o
   3  14   8       17.05       20.34      3.60 o
   0 -11   9        0.08       -1.00      2.62 o
   1 -11   9       31.10       30.39      3.67 o
   2 -11   9       57.25       55.05      4.41 o
   3 -11   9       64.64       72.27      4.90 o
  -2 -10   9       30.70       33.04      3.14 o
  -1 -10   9       28.95       26.30      3.02 o
   0 -10   9        0.11       -0.08      2.67 o
   1 -10   9       15.75       14.42      3.08 o
   2 -10   9      185.15      177.02      6.69 o
   3 -10   9      126.44      113.16      5.40 o
   4 -10   9       58.90       60.73      4.35 o
  -3  -9   9       46.96       44.47      3.16 o
  -2  -9   9      112.25      115.21      4.59 o
  -1  -9   9       12.06       10.12      2.47 o
   0  -9   9       16.71       19.59      2.82 o
   1  -9   9      353.10      361.93      9.61 o
   2  -9   9       84.29       78.72      4.48 o
   3  -9   9        5.95        6.52      2.20 o
   4  -9   9      429.56      434.14     13.48 o
   5  -9   9       10.38       10.27      2.80 o
  -3  -8   9      147.33      158.07      5.13 o
  -2  -8   9       29.80       26.64      2.68 o
  -1  -8   9        0.28        1.01      2.14 o
   0  -8   9      171.04      171.71      5.67 o
   1  -8   9      132.45      137.61      5.27 o
   2  -8   9      401.07      391.89      8.07 o
   3  -8   9      103.73      109.48      8.87 o
   4  -8   9        7.84       10.76      2.09 o
   5  -8   9       41.45       43.22      2.58 o
   6  -8   9        4.16        5.24      2.79 o
  -4  -7   9      137.21      134.23      4.45 o
  -3  -7   9      130.57      134.02      4.52 o
  -2  -7   9       20.74       25.06      2.45 o
  -1  -7   9       24.69       23.39      2.45 o
   0  -7   9      183.51      186.99      5.77 o
   1  -7   9      101.78      102.45      4.44 o
   2  -7   9      266.51      256.52      6.00 o
   3  -7   9      303.35      302.29      5.42 o
   4  -7   9        7.13        7.67      1.70 o
   5  -7   9       13.95       14.66      1.57 o
   6  -7   9       21.00        8.30      8.32 o
  -4  -6   9      205.64      206.61      5.57 o
  -3  -6   9        4.37        9.02      1.93 o
  -2  -6   9        1.34        1.39      1.74 o
  -1  -6   9       56.90       61.69      3.35 o
   0  -6   9      271.53      283.10      7.58 o
   1  -6   9      521.33      496.14      7.27 o
   2  -6   9      351.52      353.04      4.92 o
   3  -6   9        7.20        5.30      1.48 o
   4  -6   9       28.28       29.29      1.64 o
   5  -6   9       77.11       77.14      2.30 o
   6  -6   9       28.53       27.81      2.35 o
   7  -6   9        7.86        7.84      2.61 o
  -5  -5   9      152.74      154.90      4.55 o
  -4  -5   9        5.11        4.66      1.78 o
  -3  -5   9       56.09       58.59      2.49 o
  -2  -5   9        2.03        0.34      1.52 o
  -1  -5   9      207.71      219.57      4.68 o
   0  -5   9      808.26      810.76     13.15 o
   1  -5   9      447.76      452.50      5.86 o
   2  -5   9      140.66      140.14      3.42 o
   3  -5   9       66.92       64.72      2.48 o
   4  -5   9       56.80       53.01      1.78 o
   5  -5   9       23.53       25.82      1.31 o
   6  -5   9      156.02      153.89      6.19 o
   7  -5   9        2.90        5.23      2.50 o
  -5  -4   9      135.47      139.82      4.28 o
  -4  -4   9       34.24       36.44      4.14 o
  -3  -4   9        6.80        8.20      1.51 o
  -2  -4   9      200.92      211.86      4.55 o
  -1  -4   9      508.11      499.28      7.14 o
   0  -4   9      752.51      728.75      9.87 o
   1  -4   9       62.09       69.04      3.23 o
   2  -4   9       49.66       46.71      1.46 o
   3  -4   9      225.86      206.72      3.50 o
   4  -4   9      121.39      117.48      2.72 o
   5  -4   9       84.49       83.87      1.89 o
   6  -4   9       61.82       64.19      3.41 o
   7  -4   9      170.18      181.76      4.38 o
   8  -4   9       13.61       15.33      2.99 o
  -5  -3   9       57.42       57.49      3.45 o
  -4  -3   9       16.36       19.72      2.18 o
  -3  -3   9       48.08       47.96      1.98 o
  -2  -3   9      124.71      124.79      2.85 o
  -1  -3   9      660.99      661.40      9.08 o
   0  -3   9      431.01      428.08      6.26 o
   1  -3   9      267.01      256.77      3.68 o
   2  -3   9      215.48      207.97      2.94 o
   3  -3   9       25.02       27.23      1.25 o
   4  -3   9      188.24      178.61      2.59 o
   5  -3   9      107.28      105.97      2.35 o
   6  -3   9      166.74      175.14      4.15 o
   7  -3   9       24.97       30.96      2.40 o
   8  -3   9        0.25       -2.11      2.62 o
  -5  -2   9       51.75       55.50      3.39 o
  -4  -2   9        9.15        9.66      1.61 o
  -3  -2   9       27.56       31.23      1.73 o
  -2  -2   9      731.48      689.28      9.52 o
  -1  -2   9      248.01      257.01      4.33 o
   0  -2   9       23.86       24.84      1.82 o
   1  -2   9     2297.76     2240.40     24.65 o
   2  -2   9        0.12        0.11      0.67 o
   3  -2   9      668.83      618.62      6.99 o
   4  -2   9       67.88       72.88      1.63 o
   5  -2   9       56.71       58.89      1.55 o
   6  -2   9      299.96      297.65      5.54 o
   7  -2   9       11.57       15.63      2.08 o
   8  -2   9        5.56        3.14      2.35 o
  -6  -1   9       40.59       46.59      2.40 o
  -5  -1   9        1.04        2.25      1.49 o
  -4  -1   9       25.23       29.23      1.77 o
  -3  -1   9      197.30      191.20      3.96 o
  -2  -1   9      545.35      555.46      7.89 o
  -1  -1   9      673.92      639.83      8.85 o
   0  -1   9      807.96      760.32     12.72 o
   1  -1   9       23.76       23.06      1.30 o
   2  -1   9      104.64      110.27      1.73 o
   3  -1   9        7.25        6.78      0.90 o
   4  -1   9      267.71      252.98      3.16 o
   5  -1   9      163.72      166.62      2.86 o
   6  -1   9       79.64       86.95      2.08 o
   7  -1   9       53.97       64.82      2.37 o
   8  -1   9        6.10       10.50      2.31 o
  -6   0   9        9.58        7.78      1.74 o
  -5   0   9        6.96        9.11      1.65 o
  -4   0   9       65.41       62.35      2.44 o
  -3   0   9      516.20      497.92      7.48 o
  -2   0   9      140.84      142.45      3.02 o
  -1   0   9      512.74      483.17      6.97 o
   0   0   9      410.04      385.54      5.01 o
   1   0   9        0.35        2.99      1.01 o
   2   0   9      151.15      151.14      2.07 o
   3   0   9       51.38       53.44      1.35 o
   4   0   9      353.22      349.63      3.99 o
   5   0   9      503.25      496.90      5.60 o
   6   0   9        7.46       14.21      1.16 o
   7   0   9        8.19       12.67      1.51 o
   8   0   9       14.88       12.11      2.35 o
  -6   1   9        1.79        0.74      1.67 o
  -5   1   9       17.47       17.37      1.99 o
  -4   1   9      136.78      136.62      2.85 o
  -3   1   9      167.18      172.39      3.20 o
  -2   1   9      500.97      492.24      7.22 o
  -1   1   9      612.37      551.26      7.84 o
   0   1   9       68.45       71.87      1.82 o
   1   1   9       52.61       51.05      1.31 o
   2   1   9       14.34       15.97      0.81 o
   3   1   9      416.69      396.27      4.30 o
   4   1   9      552.67      559.75      5.30 o
   5   1   9      335.45      352.10      5.65 o
   6   1   9       23.24       21.93      1.24 o
   7   1   9        1.28        1.93      1.54 o
   8   1   9        0.48       -1.88      1.92 o
  -6   2   9       25.55       31.60      1.99 o
  -5   2   9       29.69       30.98      1.82 o
  -4   2   9      103.98      112.82      3.28 o
  -3   2   9      351.73      332.98      4.92 o
  -2   2   9      179.01      177.43      3.14 o
  -1   2   9      323.10      297.95      6.26 o
   0   2   9      336.56      313.63      4.28 o
   1   2   9      517.34      510.54      6.52 o
   2   2   9      343.09      315.81      4.30 o
   3   2   9      650.02      659.05      6.65 o
   4   2   9       76.74       73.04      1.38 o
   5   2   9        7.00       10.64      1.06 o
   6   2   9      149.40      156.37      3.28 o
   7   2   9       17.49       13.56      1.81 o
   8   2   9        5.34        4.12      1.70 o
  -6   3   9        0.39        2.53      1.60 o
  -5   3   9       31.21       31.14      1.90 o
  -4   3   9      152.03      151.33      3.61 o
  -3   3   9      480.70      470.33      8.31 o
  -2   3   9      200.41      190.22      3.35 o
  -1   3   9        3.10        3.12      1.18 o
   0   3   9        1.20        0.70      0.83 o
   1   3   9       25.10       28.58      1.07 o
   2   3   9      672.63      665.63      8.43 o
   3   3   9      325.19      311.96      3.54 o
   4   3   9       70.14       74.78      1.36 o
   5   3   9      248.46      262.17      3.87 o
   6   3   9       12.92       10.00      1.17 o
   7   3   9        0.96       -0.07      1.47 o
   8   3   9       85.39       77.52      7.70 o
  -5   4   9       54.86       52.35      2.23 o
  -4   4   9      185.20      184.59      4.09 o
  -3   4   9      246.12      242.58      4.08 o
  -2   4   9       53.23       48.86      1.89 o
  -1   4   9       38.10       34.28      1.67 o
   0   4   9       26.53       28.98      2.10 o
   1   4   9      504.59      507.09      5.69 o
   2   4   9      127.88      122.76      2.40 o
   3   4   9      151.59      152.40      1.86 o
   4   4   9      302.26      306.78      3.32 o
   5   4   9       49.33       55.28      1.68 o
   6   4   9       27.57       22.58      1.38 o
   7   4   9       15.75       13.38      2.53 o
   8   4   9       32.00       31.39      2.58 o
  -5   5   9      107.61      106.36      2.95 o
  -4   5   9       80.94       79.94      2.93 o
  -3   5   9       10.88        9.67      1.48 o
  -2   5   9      270.33      248.73      3.99 o
  -1   5   9        1.78        1.22      1.04 o
   0   5   9      175.29      178.77      3.03 o
   1   5   9      307.93      308.47      4.42 o
   2   5   9       70.13       66.25      2.31 o
   3   5   9      993.94     1002.75      8.33 o
   4   5   9       39.02       42.78      1.35 o
   5   5   9      170.96      151.86      2.20 o
   6   5   9       16.62       19.68      1.36 o
   7   5   9       50.02       45.50      4.54 o
   8   5   9        0.81       -0.23      2.38 o
  -5   6   9      131.01      127.17      3.23 o
  -4   6   9       57.76       52.17      2.50 o
  -3   6   9       65.61       63.79      2.24 o
  -2   6   9       72.83       67.65      1.94 o
  -1   6   9       92.20       92.95      2.30 o
   0   6   9      241.98      247.55      3.75 o
   1   6   9       96.26       98.53      2.26 o
   2   6   9      266.35      264.28      3.54 o
   3   6   9      179.78      188.04      2.16 o
   4   6   9        1.15        2.48      0.80 o
   5   6   9        4.88        8.08      0.99 o
   6   6   9       28.07       25.66      1.81 o
   7   6   9       19.11       19.76      2.13 o
   8   6   9       39.67       35.09      3.28 o
  -5   7   9       21.32       23.91      1.94 o
  -4   7   9       57.79       58.93      2.88 o
  -3   7   9       63.03       56.17      2.53 o
  -2   7   9        0.13       -0.32      1.10 o
  -1   7   9      176.59      177.95      3.19 o
   0   7   9       41.27       44.31      1.68 o
   1   7   9      294.92      298.64      7.67 o
   2   7   9      283.49      296.19      3.88 o
   3   7   9        2.31        3.03      0.84 o
   4   7   9       22.64       25.78      1.19 o
   5   7   9        9.30        6.18      1.44 o
   6   7   9       13.44       11.48      1.84 o
   7   7   9       47.73       52.54      2.86 o
   8   7   9       24.34       29.47      3.12 o
  -4   8   9       72.51       69.10      2.90 o
  -3   8   9       17.11       20.19      1.67 o
  -2   8   9       15.16       16.92      1.57 o
  -1   8   9       13.30       16.70      1.77 o
   0   8   9       56.04       58.12      2.15 o
   1   8   9      337.67      342.70      6.88 o
   2   8   9      187.85      196.12      3.73 o
   3   8   9        3.40        2.02      1.39 o
   4   8   9        0.21        2.30      1.03 o
   5   8   9        1.93        1.25      1.39 o
   6   8   9       83.83       77.21      3.09 o
   7   8   9      104.53      100.31      5.09 o
  -4   9   9       22.98       24.41      1.90 o
  -3   9   9       38.14       31.72      3.88 o
  -2   9   9       86.46       91.07      5.06 o
  -1   9   9       80.43       82.19      4.40 o
   0   9   9      124.05      135.25      5.12 o
   1   9   9       93.98       94.62      3.17 o
   2   9   9       22.41       25.26      1.82 o
   3   9   9       12.11       15.30      1.67 o
   4   9   9       16.93       17.60      1.44 o
   5   9   9       39.50       37.36      2.38 o
   6   9   9        4.68        4.22      1.89 o
   7   9   9       19.68       19.14      2.93 o
  -3  10   9       18.37       18.71      3.82 o
  -2  10   9        1.27        6.44      3.20 o
  -1  10   9       89.55       90.01      4.85 o
   0  10   9      177.23      184.45      6.31 o
   1  10   9       10.96       11.67      1.51 o
   2  10   9       35.13       40.36      3.38 o
   3  10   9       16.52       14.19      4.25 o
   4  10   9        2.47        2.85      1.83 o
   5  10   9      106.56      101.98      3.51 o
   6  10   9       21.95       24.82      2.38 o
   7  10   9        6.89        6.82      2.75 o
  -3  11   9        5.69       11.49      3.77 o
  -2  11   9       86.94       81.04      3.81 o
  -1  11   9       28.62       34.02      2.80 o
   0  11   9       16.23       16.36      1.76 o
   1  11   9       22.03       23.39      2.03 o
   2  11   9       27.85       31.69      3.32 o
   3  11   9        7.42        4.00      2.72 o
   4  11   9       36.80       34.62      2.06 o
   5  11   9       10.63       10.93      2.81 o
   6  11   9       26.24       27.66      3.29 o
  -2  12   9       14.21       12.93      2.68 o
  -1  12   9       17.91       23.86      2.70 o
   0  12   9      132.42      141.05      7.08 o
   1  12   9        2.19        1.95      2.59 o
   2  12   9       43.91       37.48      3.66 o
   3  12   9        6.16        4.82      2.90 o
   4  12   9       27.69       27.88      2.75 o
   5  12   9       31.51       32.92      3.43 o
  -1  13   9        6.34        6.21      2.42 o
   0  13   9       57.45       65.90      4.31 o
   1  13   9        1.65        0.65      2.65 o
   2  13   9        0.10        1.49      2.73 o
   3  13   9       33.83       31.81      3.72 o
   4  13   9        3.88        5.39      3.17 o
   1  14   9        1.84        2.51      2.84 o
   2  14   9        1.80        4.92      3.01 o
   3  14   9        4.88        7.02      3.30 o
  -1 -10  10       15.75       13.49      2.94 o
   0 -10  10      185.00      196.68      6.82 o
   1 -10  10      115.59      116.40      5.44 o
   2 -10  10        0.39        1.15      3.03 o
   3 -10  10       27.86       29.18      3.67 o
  -2  -9  10      212.28      207.29      6.39 o
  -1  -9  10       60.15       54.06      3.94 o
   0  -9  10      152.53      155.56      5.72 o
   1  -9  10       31.95       33.49      3.45 o
   2  -9  10        6.43        7.36      3.02 o
   3  -9  10      118.06      124.23     10.87 o
   4  -9  10        2.69        1.64      2.78 o
  -3  -8  10       17.19       14.95      2.47 o
  -2  -8  10      117.45      107.22      4.49 o
  -1  -8  10      301.49      300.16      8.08 o
   0  -8  10       56.55       58.10      3.79 o
   1  -8  10        1.20       -1.11      2.41 o
   2  -8  10       13.66       12.26      2.82 o
   3  -8  10       27.79       31.47      2.64 o
   4  -8  10      120.18      114.06      7.59 o
   5  -8  10      126.15      135.95      5.39 o
  -3  -7  10      234.00      230.86      6.35 o
  -2  -7  10      193.17      193.98      5.83 o
  -1  -7  10       33.96       33.88      2.94 o
   0  -7  10      126.48      125.83      4.84 o
   1  -7  10        5.25        5.18      2.35 o
   2  -7  10       17.63       17.97      3.16 o
   3  -7  10      101.52      103.64      3.17 o
   4  -7  10      271.18      279.48      6.01 o
   5  -7  10       65.46       66.90      4.11 o
   6  -7  10        2.08        5.68      2.51 o
  -4  -6  10       17.06       15.47      2.22 o
  -3  -6  10      104.17       96.71      3.93 o
  -2  -6  10      334.51      352.12      8.59 o
  -1  -6  10      223.73      207.44      5.94 o
   0  -6  10       26.70       23.70      2.06 o
   1  -6  10      176.15      174.62      6.04 o
   2  -6  10       73.28       75.10      2.28 o
   3  -6  10      142.73      144.66      6.22 o
   4  -6  10      309.30      316.05      5.73 o
   5  -6  10        2.50        1.55      1.37 o
   6  -6  10        2.70        1.54      2.02 o
  -4  -5  10      514.11      525.98     11.58 o
  -3  -5  10       74.56       70.25      3.27 o
  -2  -5  10      133.77      126.13      3.65 o
  -1  -5  10      121.49      129.33      7.08 o
   0  -5  10       23.19       26.65      2.01 o
   1  -5  10        1.96        2.68      1.70 o
   2  -5  10      551.36      547.42      6.98 o
   3  -5  10      145.58      145.99      4.39 o
   4  -5  10       60.03       58.78      1.89 o
   5  -5  10      118.18      116.26      2.75 o
   6  -5  10       11.39       13.32      2.13 o
   7  -5  10       31.99       34.51      3.90 o
  -4  -4  10      151.76      148.68      3.96 o
  -3  -4  10      321.48      332.81      6.48 o
  -2  -4  10       83.70       79.63      2.93 o
  -1  -4  10        9.65       10.68      1.63 o
   0  -4  10       12.45       14.38      1.43 o
   1  -4  10      299.58      315.16      4.45 o
   2  -4  10      123.20      118.54      2.72 o
   3  -4  10      261.16      265.32      3.68 o
   4  -4  10      219.93      213.13      3.31 o
   5  -4  10        6.67       10.73      1.27 o
   6  -4  10       18.89       23.63      2.27 o
   7  -4  10      120.96      122.15     16.14 o
  -5  -3  10      124.15      126.20      3.75 o
  -4  -3  10       62.36       60.10      2.72 o
  -3  -3  10      133.61      130.21      3.69 o
  -2  -3  10      111.38      110.06      2.85 o
  -1  -3  10       10.77        8.82      1.38 o
   0  -3  10       66.80       71.69      2.29 o
   1  -3  10      236.34      239.78      3.59 o
   2  -3  10      776.84      758.57      9.12 o
   3  -3  10      240.70      235.40      3.39 o
   4  -3  10       49.88       56.47      2.14 o
   5  -3  10        4.26        3.69      1.10 o
   6  -3  10       38.48       37.45      2.43 o
   7  -3  10        2.14        1.75      1.96 o
   8  -3  10       20.00       26.12      4.68 o
  -5  -2  10       95.13       99.93      3.46 o
  -4  -2  10      129.35      132.22      6.03 o
  -3  -2  10      194.60      191.54      3.87 o
  -2  -2  10       92.81       82.46      3.62 o
  -1  -2  10       92.25       92.86      2.63 o
   0  -2  10      558.58      566.61      8.07 o
   1  -2  10       50.22       49.55      1.66 o
   2  -2  10      504.89      511.80      6.51 o
   3  -2  10      180.71      177.05      3.46 o
   4  -2  10       55.22       57.94      2.06 o
   5  -2  10        0.68        2.25      1.01 o
   6  -2  10       69.18       69.82      5.09 o
   7  -2  10        1.42        0.73      1.94 o
   8  -2  10       98.43      108.43      4.79 o
  -5  -1  10       92.87       90.20      3.34 o
  -4  -1  10      207.57      208.45      5.99 o
  -3  -1  10       98.29       95.98      2.82 o
  -2  -1  10        9.30        8.53      1.59 o
  -1  -1  10       60.79       62.24      2.21 o
   0  -1  10      371.84      356.00      5.57 o
   1  -1  10      514.92      531.46      6.64 o
   2  -1  10      149.79      141.93      2.27 o
   3  -1  10      299.73      307.02      4.01 o
   4  -1  10        4.62        3.42      0.99 o
   5  -1  10       21.81       18.71      1.18 o
   6  -1  10       14.08       17.30      1.64 o
   7  -1  10      256.16      267.73      9.87 o
   8  -1  10       55.54       63.70      5.93 o
  -5   0  10      186.59      187.22      4.14 o
  -4   0  10        4.60        5.70      1.74 o
  -3   0  10       22.79       25.41      1.83 o
  -2   0  10       23.74       20.72      1.62 o
  -1   0  10       74.97       82.46      4.43 o
   0   0  10      324.58      319.30      5.15 o
   1   0  10      392.21      388.17      5.13 o
   2   0  10      546.52      545.77      6.10 o
   3   0  10       78.86       77.82      2.89 o
   4   0  10       27.00       20.35      1.17 o
   5   0  10        2.65        1.53      1.08 o
   6   0  10      449.74      451.96      8.37 o
   7   0  10        4.85        4.02      1.48 o
   8   0  10        6.08        5.87      2.25 o
  -5   1  10       80.67       87.84      2.92 o
  -4   1  10       52.00       48.56      2.35 o
  -3   1  10       35.36       32.48      1.94 o
  -2   1  10      150.37      147.61      3.35 o
  -1   1  10      237.53      234.33      4.21 o
   0   1  10      202.34      199.91      3.87 o
   1   1  10     1196.08     1125.56     13.10 o
   2   1  10       91.39       90.80      2.13 o
   3   1  10      220.46      211.54      3.06 o
   4   1  10       46.99       48.35      1.58 o
   5   1  10        5.26        5.72      1.18 o
   6   1  10      351.60      351.52      6.69 o
   7   1  10       13.95       19.01      1.66 o
   8   1  10        6.93        8.21      2.24 o
  -5   2  10        6.53        5.33      1.57 o
  -4   2  10      156.73      164.39      5.22 o
  -3   2  10       17.63       14.89      1.82 o
  -2   2  10      108.33      116.27      3.03 o
  -1   2  10      378.67      359.99      5.75 o
   0   2  10      510.31      497.23      6.74 o
   1   2  10      163.18      165.22      2.43 o
   2   2  10       18.14       16.55      1.20 o
   3   2  10       89.80       88.95      2.77 o
   4   2  10      200.89      197.39      2.98 o
   5   2  10      183.29      180.99      2.68 o
   6   2  10        2.22        2.52      1.05 o
   7   2  10       72.83       76.41      2.85 o
   8   2  10       55.39       71.09      8.98 o
  -5   3  10      125.88      128.53      3.11 o
  -4   3  10        1.85        3.10      1.66 o
  -3   3  10      104.47      110.70      4.53 o
  -2   3  10      284.54      282.93      5.03 o
  -1   3  10       60.44       56.83      4.07 o
   0   3  10      341.28      324.16      6.73 o
   1   3  10      253.73      248.13      3.25 o
   2   3  10        8.35       10.34      1.12 o
   3   3  10       91.44       94.54      3.22 o
   4   3  10      207.77      198.97      2.97 o
   5   3  10      212.57      209.17      3.72 o
   6   3  10       89.82      101.31      2.33 o
   7   3  10       16.59       17.77      1.87 o
   8   3  10        0.10       -0.12      2.01 o
  -5   4  10        4.51        6.19      2.65 o
  -4   4  10       14.96       13.15      1.90 o
  -3   4  10       16.12       17.23      1.79 o
  -2   4  10       56.84       60.43      3.12 o
  -1   4  10      786.77      756.45      9.20 o
   0   4  10       78.26       75.22      2.01 o
   1   4  10       73.68       70.43      1.69 o
   2   4  10       31.62       33.61      1.75 o
   3   4  10      248.03      236.10      3.77 o
   4   4  10      125.02      122.20      4.53 o
   5   4  10       80.41       83.16      1.85 o
   6   4  10        9.51       12.72      1.18 o
   7   4  10       41.87       49.39      3.66 o
   8   4  10        4.42        8.02      2.43 o
  -5   5  10        0.11       -1.10      1.80 o
  -4   5  10       57.70       55.45      2.62 o
  -3   5  10       98.77       90.14      2.95 o
  -2   5  10        4.32        7.22      3.07 o
  -1   5  10      621.05      597.59      7.56 o
   0   5  10      217.83      215.76      3.47 o
   1   5  10       16.97       17.31      1.27 o
   2   5  10        7.20        6.49      0.98 o
   3   5  10       78.50       78.76      2.26 o
   4   5  10      102.63      108.32      3.01 o
   5   5  10       93.83      100.35      2.39 o
   6   5  10       53.59       59.08      3.90 o
   7   5  10        0.37       -0.99      1.59 o
   8   5  10        4.51        3.52      2.47 o
  -4   6  10        0.99        1.37      1.78 o
  -3   6  10      125.21      125.26      3.45 o
  -2   6  10      529.25      532.00      7.23 o
  -1   6  10        5.27        5.70      1.27 o
   0   6  10       20.19       20.92      1.73 o
   1   6  10       39.33       44.80      1.76 o
   2   6  10      214.95      218.95      3.60 o
   3   6  10        3.20        2.16      1.07 o
   4   6  10       91.24       90.98      2.07 o
   5   6  10      208.35      223.11      3.99 o
   6   6  10        3.36        4.05      1.55 o
   7   6  10        9.35       10.49      2.83 o
   8   6  10       13.21       15.40      2.79 o
  -4   7  10        8.40        8.23      1.93 o
  -3   7  10      144.02      145.50      5.21 o
  -2   7  10       34.94       34.61      1.84 o
  -1   7  10       94.18       95.07      2.51 o
   0   7  10       28.56       29.12      1.44 o
   1   7  10       12.25       15.12      1.31 o
   2   7  10        5.05        7.25      1.39 o
   3   7  10      443.40      449.21      8.02 o
   4   7  10       46.16       56.40      2.02 o
   5   7  10       16.82       21.33      1.26 o
   6   7  10        2.97        3.98      1.82 o
   7   7  10        0.36        2.53      1.84 o
   8   7  10        2.55        2.11      2.65 o
  -4   8  10       86.49       90.87      3.28 o
  -3   8  10       47.58       48.60      2.16 o
  -2   8  10       30.83       32.15      3.22 o
  -1   8  10       85.83       88.47      2.99 o
   0   8  10       19.36       18.64      1.55 o
   1   8  10        8.16        8.73      1.42 o
   2   8  10        7.35        8.47      1.40 o
   3   8  10      362.60      361.33      7.43 o
   4   8  10       33.17       38.57      2.38 o
   5   8  10        0.94        0.43      1.43 o
   6   8  10       16.32       19.88      2.17 o
   7   8  10        0.23        4.37      2.49 o
  -3   9  10       21.47       25.73      3.80 o
  -2   9  10      154.05      148.11      6.27 o
  -1   9  10        0.29        3.45      2.65 o
   0   9  10        0.32        2.78      1.61 o
   1   9  10       79.49       81.19      3.08 o
   2   9  10      130.78      140.38      3.77 o
   3   9  10        3.85        4.64      1.89 o
   4   9  10       21.97       26.27      3.43 o
   5   9  10       45.38       49.76      2.28 o
   6   9  10        0.44       -0.87      1.86 o
   7   9  10        5.25        4.66      2.71 o
  -3  10  10       40.23       41.03      4.57 o
  -2  10  10       42.10       39.91      4.15 o
  -1  10  10       29.92       30.87      3.65 o
   0  10  10        1.73        2.50      1.76 o
   1  10  10       42.98       44.19      2.12 o
   2  10  10       35.01       35.54      3.37 o
   3  10  10       83.80       82.83      4.72 o
   4  10  10       18.09       21.17      2.42 o
   5  10  10        1.94        3.92      2.22 o
   6  10  10        4.66        0.95      2.77 o
  -2  11  10        2.03        5.57      3.45 o
  -1  11  10        6.17       12.04      3.34 o
   0  11  10       28.39       30.47      1.98 o
   1  11  10       46.18       51.34      2.76 o
   2  11  10       37.77       40.60      3.60 o
   3  11  10        7.48       11.85      3.01 o
   4  11  10       12.31       15.26      2.41 o
   5  11  10        4.31        6.86      2.90 o
   6  11  10       18.97       17.63      3.16 o
  -1  12  10        2.82        2.16      2.41 o
   0  12  10        3.27        3.03      1.68 o
   1  12  10      106.94      108.75      5.13 o
   2  12  10       42.66       47.90      3.98 o
   3  12  10        0.90        2.34      2.86 o
   4  12  10        0.18        0.24      3.15 o
   5  12  10       12.17       10.72      3.04 o
   0  13  10       17.91       21.04      2.91 o
   1  13  10        8.81        8.07      2.87 o
   2  13  10       11.96       13.32      3.04 o
   3  13  10        1.24        0.87      3.06 o
   4  13  10        8.93        4.82      3.18 o
   0  -9  11       82.15       76.53      4.51 o
   1  -9  11      110.87      115.48      5.40 o
   2  -9  11       51.85       50.10      4.17 o
   3  -9  11       61.65       56.71      4.48 o
  -2  -8  11        0.28       -0.09      2.38 o
  -1  -8  11       46.43       41.95      3.40 o
   0  -8  11       63.89       55.64      3.98 o
   1  -8  11      118.04      114.43      5.15 o
   2  -8  11      287.17      276.20      8.88 o
   3  -8  11        4.48        2.17      2.86 o
   4  -8  11        0.54        3.90      2.84 o
  -2  -7  11        8.72        3.48      2.32 o
  -1  -7  11      148.73      144.79      5.14 o
   0  -7  11      197.62      210.07      6.56 o
   1  -7  11      326.24      333.61      8.97 o
   2  -7  11        2.72        0.65      2.70 o
   3  -7  11        0.40        0.09      1.96 o
   4  -7  11       67.71       72.99      3.01 o
   5  -7  11      138.69      135.71      8.32 o
  -3  -6  11       18.31       17.23      2.45 o
  -2  -6  11      119.99      116.16      4.54 o
  -1  -6  11       55.86       50.06      3.57 o
   0  -6  11      350.01      358.41      9.22 o
   1  -6  11      148.64      149.53      7.56 o
   2  -6  11       57.76       56.09      3.23 o
   3  -6  11       13.80       15.14      2.67 o
   4  -6  11       43.28       41.91      3.69 o
   5  -6  11        1.86        2.30      1.49 o
   6  -6  11       94.24       99.33      4.37 o
  -3  -5  11       47.83       46.46      3.08 o
  -2  -5  11      128.26      128.37      3.79 o
  -1  -5  11      180.98      175.35      4.43 o
   0  -5  11      158.87      158.23      4.21 o
   1  -5  11       38.14       32.87      2.34 o
   2  -5  11      119.50      121.49      4.92 o
   3  -5  11        0.32        0.38      2.44 o
   4  -5  11       66.76       73.64      2.51 o
   5  -5  11      242.32      245.21      4.19 o
   6  -5  11       20.90       21.56      2.80 o
  -4  -4  11        0.28       -1.37      1.80 o
  -3  -4  11      106.62      106.56      3.54 o
  -2  -4  11       66.37       70.08      5.03 o
  -1  -4  11      220.53      233.96      5.20 o
   0  -4  11      393.81      387.87      7.35 o
   1  -4  11      141.56      135.55      3.51 o
   2  -4  11       21.28       20.34      2.12 o
   3  -4  11      111.07      107.95      3.07 o
   4  -4  11       27.38       30.16      1.53 o
   5  -4  11      163.40      166.07      3.49 o
   6  -4  11        4.42        6.97      2.60 o
   7  -4  11       25.30       29.04      3.16 o
  -4  -3  11       32.24       32.93      2.38 o
  -3  -3  11        3.19        2.93      1.79 o
  -2  -3  11      329.55      330.86      6.55 o
  -1  -3  11      419.82      406.87      6.36 o
   0  -3  11      214.89      202.01      3.94 o
   1  -3  11       29.66       28.29      2.01 o
   2  -3  11       23.35       23.90      1.44 o
   3  -3  11       62.28       63.19      2.07 o
   4  -3  11      532.42      515.72      6.28 o
   5  -3  11        4.66        7.43      1.35 o
   6  -3  11       95.89      107.06      3.66 o
   7  -3  11       10.33       15.63      3.12 o
  -4  -2  11      101.97      104.63      3.59 o
  -3  -2  11      101.09       90.31      3.29 o
  -2  -2  11      372.27      374.96      7.64 o
  -1  -2  11      249.63      237.36      4.41 o
   0  -2  11       20.24       16.93      1.61 o
   1  -2  11        9.98       10.55      1.49 o
   2  -2  11       19.84       21.71      1.41 o
   3  -2  11       39.95       40.53      2.18 o
   4  -2  11      133.91      137.83      3.01 o
   5  -2  11      225.75      226.12      4.00 o
   6  -2  11       50.16       61.54      2.98 o
   7  -2  11        0.26        3.27      2.09 o
  -4  -1  11       27.96       29.63      2.41 o
  -3  -1  11      290.57      285.92      8.58 o
  -2  -1  11      136.48      128.05      5.74 o
  -1  -1  11      113.88      104.70      2.78 o
   0  -1  11       63.95       62.30      2.26 o
   1  -1  11       11.87        8.88      1.48 o
   2  -1  11      164.54      168.26      4.37 o
   3  -1  11      442.87      443.02      6.25 o
   4  -1  11      128.32      129.55      2.93 o
   5  -1  11       60.03       65.72      1.90 o
   6  -1  11       13.18       21.15      2.12 o
   7  -1  11       17.52       15.01      2.23 o
   8  -1  11        1.56        1.12      2.71 o
  -4   0  11      180.58      182.29      4.77 o
  -3   0  11       79.36       76.73      3.18 o
  -2   0  11      292.22      272.20      4.92 o
  -1   0  11       13.62       15.08      1.61 o
   0   0  11       35.13       31.12      2.05 o
   1   0  11        3.52        5.12      1.09 o
   2   0  11      651.83      637.64      8.15 o
   3   0  11      193.58      191.64      3.38 o
   4   0  11      108.20      115.06      2.32 o
   5   0  11        8.15       10.80      1.15 o
   6   0  11       63.84       65.73      2.89 o
   7   0  11       15.68       12.78      2.12 o
   8   0  11       20.67       17.55      4.20 o
  -5   1  11       33.28       31.62      2.62 o
  -4   1  11       40.98       37.16      2.54 o
  -3   1  11      245.88      234.67      8.64 o
  -2   1  11      215.77      202.23      4.96 o
  -1   1  11       53.38       45.70      2.12 o
   0   1  11       52.91       59.43      1.89 o
   1   1  11      291.93      274.92      4.09 o
   2   1  11      114.74      118.91      2.20 o
   3   1  11       82.99       82.66      2.20 o
   4   1  11      182.84      187.60      2.96 o
   5   1  11       15.61       20.85      1.66 o
   6   1  11        0.50        2.07      1.79 o
   7   1  11        5.29        8.35      2.08 o
   8   1  11       60.20       69.60     13.84 o
  -5   2  11       33.11       34.81      2.32 o
  -4   2  11      114.46      105.80      3.88 o
  -3   2  11      133.34      125.88      3.92 o
  -2   2  11        6.97        5.77      1.58 o
  -1   2  11       49.26       44.56      2.12 o
   0   2  11       84.86       86.57      2.76 o
   1   2  11       72.27       77.31      2.06 o
   2   2  11      209.49      203.54      3.14 o
   3   2  11      299.92      314.48      8.77 o
   4   2  11      102.97      106.71      2.57 o
   5   2  11        9.94       12.74      1.55 o
   6   2  11       15.82       12.59      2.13 o
   7   2  11       49.61       46.88      3.02 o
   8   2  11       11.69        9.97      3.67 o
  -4   3  11       51.71       51.71      2.56 o
  -3   3  11       93.10       90.31      6.46 o
  -2   3  11      104.01       97.26      2.97 o
  -1   3  11       64.46       64.01      2.48 o
   0   3  11      155.37      156.58      2.92 o
   1   3  11        5.48        5.24      1.12 o
   2   3  11      515.02      511.70      6.83 o
   3   3  11      149.87      150.98      3.57 o
   4   3  11       23.35       29.43      1.54 o
   5   3  11        3.07        6.27      1.46 o
   6   3  11       74.84       69.94      2.37 o
   7   3  11        5.53        5.69      1.48 o
   8   3  11        0.78        2.75      2.21 o
  -4   4  11       58.09       56.41      2.70 o
  -3   4  11       86.06       81.92      3.49 o
  -2   4  11       25.32       25.00      2.60 o
  -1   4  11       10.62       11.43      1.76 o
   0   4  11       22.40       23.44      1.47 o
   1   4  11     1176.02     1126.05     13.58 o
   2   4  11       72.71       74.49      2.15 o
   3   4  11        2.16        0.97      1.15 o
   4   4  11       23.55       30.25      1.61 o
   5   4  11        0.32        2.95      1.39 o
   6   4  11       27.41       24.70      1.70 o
   7   4  11       12.65        9.58      1.86 o
   8   4  11       13.74       15.60      5.03 o
  -4   5  11      168.98      166.40      4.20 o
  -3   5  11        3.73        5.41      2.10 o
  -2   5  11       71.67       72.78      7.52 o
  -1   5  11        3.32        4.62      1.25 o
   0   5  11      177.44      172.38      3.13 o
   1   5  11      104.83      105.92      2.41 o
   2   5  11      126.25      129.44      2.71 o
   3   5  11       68.15       71.14      2.15 o
   4   5  11        0.02        2.84      1.66 o
   5   5  11        2.77        1.87      1.39 o
   6   5  11       63.01       59.95      3.13 o
   7   5  11       10.03       14.09      2.43 o
  -4   6  11        2.24        2.81      1.91 o
  -3   6  11        0.08       -2.28      2.03 o
  -2   6  11        2.84        2.78      1.96 o
  -1   6  11       58.99       63.58      2.75 o
   0   6  11      332.86      322.67      5.72 o
   1   6  11       81.81       83.88      2.19 o
   2   6  11        4.20        7.32      1.17 o
   3   6  11       93.40      100.80      2.76 o
   4   6  11        3.73        3.47      1.68 o
   5   6  11       42.21       37.56      2.23 o
   6   6  11       34.51       34.26      1.98 o
   7   6  11       16.25       18.91      2.29 o
  -4   7  11        6.56        5.50      2.39 o
  -3   7  11       11.12        9.76      2.38 o
  -2   7  11        0.93        1.71      1.65 o
  -1   7  11      261.79      258.79      5.08 o
   0   7  11       24.25       24.29      2.09 o
   1   7  11       97.32      102.51      2.46 o
   2   7  11       69.87       73.43      2.59 o
   3   7  11       33.42       35.75      1.60 o
   4   7  11      169.69      168.19      9.50 o
   5   7  11       40.47       38.96      3.78 o
   6   7  11        6.46        5.83      1.65 o
   7   7  11       48.33       49.29      3.73 o
  -3   8  11        1.06        4.98      1.89 o
  -2   8  11       31.67       40.00      5.77 o
  -1   8  11      146.74      143.61      4.51 o
   0   8  11       70.21       72.45      2.81 o
   1   8  11        2.34        1.30      1.42 o
   2   8  11       35.53       36.45      1.96 o
   3   8  11        1.94        2.23      1.54 o
   4   8  11       17.17       12.15      2.97 o
   5   8  11        6.30        8.28      4.86 o
   6   8  11       75.78       71.86      4.98 o
   7   8  11        0.34       -0.62      2.59 o
  -3   9  11       19.66       22.85      3.81 o
  -2   9  11       56.82       58.46      4.70 o
  -1   9  11       12.51       12.54      3.21 o
   0   9  11       29.10       29.70      3.35 o
   1   9  11      171.45      176.72      5.37 o
   2   9  11       34.86       30.82      2.17 o
   3   9  11       22.51       18.33      3.11 o
   4   9  11        0.74        0.12      2.04 o
   5   9  11       48.72       41.99      4.17 o
   6   9  11        8.53        7.74      2.83 o
  -2  10  11        1.09        4.29      3.36 o
  -1  10  11       56.58       55.88      4.54 o
   0  10  11       25.82       27.39      3.58 o
   1  10  11       10.17       11.60      2.01 o
   2  10  11        0.70        0.60      2.65 o
   3  10  11       13.18       15.17      3.07 o
   4  10  11       23.55       23.16      2.54 o
   5  10  11       19.46       24.07      3.84 o
   6  10  11       10.98       15.50      3.08 o
  -1  11  11       36.29       35.44      4.11 o
   0  11  11        3.37        2.04      2.30 o
   1  11  11        2.96        3.65      1.91 o
   2  11  11        1.40        1.97      2.63 o
   3  11  11       32.67       27.60      3.44 o
   4  11  11       16.54       17.76      3.46 o
   5  11  11        2.14        2.21      3.10 o
   0  12  11        0.13        4.12      2.30 o
   1  12  11        2.80        1.39      2.68 o
   2  12  11        4.79        3.80      2.90 o
   3  12  11       34.78       29.70      3.70 o
   4  12  11        0.96       -0.56      3.06 o
   1  13  11        0.08        0.54      2.78 o
   2  13  11        7.61        7.09      2.94 o
   0  -8  12       56.65       58.07      4.16 o
   1  -8  12       17.59       16.64      3.22 o
   2  -8  12      122.98      125.93      5.89 o
   3  -8  12       55.67       51.26      4.17 o
  -1  -7  12       29.81       22.43      2.99 o
   0  -7  12        9.16        5.99      2.79 o
   1  -7  12       50.07       57.87      4.03 o
   2  -7  12      119.86      116.95      5.60 o
   3  -7  12       82.34       78.79      4.67 o
   4  -7  12        3.18        6.46      3.67 o
  -2  -6  12       79.09       80.65      4.10 o
  -1  -6  12        9.06        7.63      2.55 o
   0  -6  12       33.45       32.40      3.25 o
   1  -6  12       78.47       84.59      3.56 o
   2  -6  12       37.10       34.81      3.36 o
   3  -6  12      203.07      208.18      6.10 o
   4  -6  12      117.70      123.79     13.01 o
   5  -6  12        4.94        4.47      2.52 o
  -3  -5  12      173.94      171.18      5.55 o
  -2  -5  12       16.80       16.99      2.58 o
  -1  -5  12       61.78       67.13      5.13 o
   0  -5  12        2.55       -0.58      1.87 o
   1  -5  12      168.89      174.24      5.31 o
   2  -5  12      190.08      189.50      5.19 o
   3  -5  12      105.62       99.02      5.68 o
   4  -5  12       28.02       28.32      2.52 o
   5  -5  12        0.39        2.31      1.53 o
   6  -5  12       13.71       14.41      4.13 o
  -3  -4  12       94.27      101.12      3.55 o
  -2  -4  12       26.00       27.79      3.10 o
  -1  -4  12       13.60       15.72      2.13 o
   0  -4  12      150.90      158.16      4.31 o
   1  -4  12      325.16      333.10      7.71 o
   2  -4  12       93.55       92.48      6.75 o
   3  -4  12       52.22       54.54      2.77 o
   4  -4  12       14.87       18.49      4.97 o
   5  -4  12       21.39       20.83      1.70 o
   6  -4  12        3.35        1.73      2.58 o
  -3  -3  12       78.44       82.20      3.38 o
  -2  -3  12        1.83        4.11      2.22 o
  -1  -3  12        1.56        3.80      1.87 o
   0  -3  12      246.94      254.82      5.35 o
   1  -3  12      176.52      179.35      3.28 o
   2  -3  12      180.84      176.06      3.94 o
   3  -3  12        7.49        8.94      1.68 o
   4  -3  12       21.93       21.31      1.82 o
   5  -3  12        1.79        3.40      1.42 o
   6  -3  12       74.71       77.29      3.24 o
   7  -3  12      142.06      151.28     20.04 o
  -4  -2  12        5.60        5.94      2.02 o
  -3  -2  12       37.57       36.65      2.53 o
  -2  -2  12       14.00       17.08      2.12 o
  -1  -2  12      150.04      158.23      3.59 o
   0  -2  12      143.76      141.17      4.48 o
   1  -2  12      306.42      307.09      4.55 o
   2  -2  12       24.71       24.04      1.88 o
   3  -2  12       75.33       72.71      2.68 o
   4  -2  12        2.69        3.92      1.30 o
   5  -2  12      156.54      151.67      3.13 o
   6  -2  12        8.22        9.13      2.08 o
   7  -2  12       30.67       34.71      3.35 o
  -4  -1  12        0.90        1.05      1.91 o
  -3  -1  12        0.08        2.35      1.90 o
  -2  -1  12        1.45       -0.05      2.03 o
  -1  -1  12      147.50      153.22      4.22 o
   0  -1  12      351.07      345.97      8.40 o
   1  -1  12      149.45      145.35      2.86 o
   2  -1  12      165.23      167.13      3.78 o
   3  -1  12        5.21        4.52      1.29 o
   4  -1  12       28.25       27.07      2.06 o
   5  -1  12      106.69      106.75      2.62 o
   6  -1  12       11.09       13.30      2.13 o
   7  -1  12        1.39        3.11      2.80 o
  -4   0  12       60.94       56.93      3.16 o
  -3   0  12        2.30        2.55      1.99 o
  -2   0  12      137.25      146.14      4.24 o
  -1   0  12      428.98      397.65      7.72 o
   0   0  12      140.35      135.85      3.29 o
   1   0  12       16.92       16.53      1.37 o
   2   0  12      392.43      380.63      6.47 o
   3   0  12       10.70       12.40      1.41 o
   4   0  12      160.71      152.59      3.26 o
   5   0  12        1.85        2.92      1.44 o
   6   0  12       54.14       59.22      2.90 o
   7   0  12       98.68      109.78      3.74 o
  -4   1  12        7.58        6.20      2.10 o
  -3   1  12        4.20        2.55      1.98 o
  -2   1  12      188.99      179.84      4.61 o
  -1   1  12      103.63       99.83      3.00 o
   0   1  12      154.88      149.97      3.55 o
   1   1  12      218.90      221.15      3.64 o
   2   1  12       27.55       28.61      1.86 o
   3   1  12        1.69        1.42      1.24 o
   4   1  12       50.80       51.28      2.18 o
   5   1  12      115.52      116.32      5.46 o
   6   1  12       18.54       25.58      2.25 o
   7   1  12       55.42       68.11      3.23 o
  -4   2  12       23.56       25.02      2.61 o
  -3   2  12       46.86       47.37      4.47 o
  -2   2  12       98.71       91.46      3.61 o
  -1   2  12       55.31       56.27      2.50 o
   0   2  12      211.70      212.00      3.60 o
   1   2  12       67.56       65.14      2.28 o
   2   2  12        0.34        1.93      1.13 o
   3   2  12      169.56      166.14      3.26 o
   4   2  12       22.99       21.83      1.55 o
   5   2  12       96.94       98.21      4.19 o
   6   2  12      178.81      189.52      5.91 o
   7   2  12       97.92       88.94      3.46 o
  -4   3  12        5.11        7.36      2.30 o
  -3   3  12       41.46       41.99      2.78 o
  -2   3  12      166.37      156.94      4.46 o
  -1   3  12      168.10      169.04      5.84 o
   0   3  12      105.43       99.87      2.44 o
   1   3  12        0.12        1.93      1.47 o
   2   3  12       89.74       88.15      2.34 o
   3   3  12       57.75       57.58      2.80 o
   4   3  12       11.09       10.86      1.38 o
   5   3  12       60.41       61.84      3.46 o
   6   3  12       74.98       83.23      3.12 o
   7   3  12        0.22       -0.33      1.92 o
  -4   4  12        2.68       -1.28      2.35 o
  -3   4  12      121.46      124.99      5.05 o
  -2   4  12      145.19      140.15      4.68 o
  -1   4  12       39.89       43.40      2.69 o
   0   4  12       19.77       20.46      1.53 o
   1   4  12        0.01        2.05      1.50 o
   2   4  12       36.90       38.63      2.55 o
   3   4  12       11.33       12.77      1.33 o
   4   4  12      401.65      412.70      5.95 o
   5   4  12        6.51        8.91      2.43 o
   6   4  12        9.76        8.31      1.91 o
   7   4  12       75.21       92.44      3.40 o
  -3   5  12       60.85       59.03      3.33 o
  -2   5  12       82.20       78.49      6.32 o
  -1   5  12        5.35        6.14      1.98 o
   0   5  12        7.22        5.50      1.63 o
   1   5  12        0.61        0.39      1.50 o
   2   5  12       57.10       53.50      1.97 o
   3   5  12      105.95      109.94      2.36 o
   4   5  12       81.77       86.37      3.11 o
   5   5  12       16.83       25.96      2.74 o
   6   5  12       41.60       56.13      7.36 o
   7   5  12       46.97       43.32      5.71 o
  -3   6  12       27.85       25.30      2.76 o
  -2   6  12       56.19       53.32      3.11 o
  -1   6  12       84.54       82.07      2.84 o
   0   6  12       26.53       26.22      2.04 o
   1   6  12        0.89        2.28      1.58 o
   2   6  12      154.94      155.70      3.07 o
   3   6  12      147.10      155.49      2.79 o
   4   6  12        1.25        2.88      1.80 o
   5   6  12       21.06       29.09      5.14 o
   6   6  12        0.02        3.16      3.19 o
   7   6  12        0.10        1.65      2.08 o
  -3   7  12       28.98       27.81      2.81 o
  -2   7  12        2.01        3.20      1.79 o
  -1   7  12       85.80       82.63      4.37 o
   0   7  12        0.78       -0.09      1.96 o
   1   7  12      253.51      255.67      6.55 o
   2   7  12       18.33       21.54      1.59 o
   3   7  12        7.06        5.47      1.48 o
   4   7  12      229.72      235.17      5.87 o
   5   7  12        6.22        5.35      3.31 o
   6   7  12       34.14       31.30      4.01 o
   7   7  12        0.22        3.17      2.85 o
  -3   8  12       36.60       32.56      5.12 o
  -2   8  12       17.20       14.69      2.68 o
  -1   8  12       20.41       21.70      2.66 o
   0   8  12       10.56       10.81      2.27 o
   1   8  12       13.78       16.61      1.66 o
   2   8  12       81.03       84.88      3.39 o
   3   8  12       12.24       15.12      2.35 o
   4   8  12       30.14       32.02      2.63 o
   5   8  12        1.17        0.04      3.17 o
   6   8  12        4.05        0.68      3.46 o
  -2   9  12        0.48       -0.26      3.24 o
  -1   9  12       12.10        6.49      3.19 o
   0   9  12       98.37       91.10      5.06 o
   1   9  12        4.41        7.11      2.33 o
   2   9  12       20.16       19.07      2.31 o
   3   9  12      224.70      217.34      7.48 o
   4   9  12       46.57       37.10      2.77 o
   5   9  12        1.21        4.03      3.35 o
   6   9  12        0.15        2.31      3.50 o
  -1  10  12       13.99       15.61      3.53 o
   0  10  12        8.25       13.27      3.41 o
   1  10  12       18.81       19.30      2.12 o
   2  10  12       46.44       49.71      2.77 o
   3  10  12       12.08       12.10      3.09 o
   4  10  12        5.87        1.48      2.99 o
   5  10  12        0.24       -0.15      2.31 o
  -1  11  12       64.98       65.20      5.08 o
   0  11  12        4.43        7.49      3.37 o
   1  11  12       28.23       28.50      2.34 o
   2  11  12       18.99       21.49      3.25 o
   3  11  12        6.81        6.76      2.95 o
   4  11  12        5.30        4.93      3.22 o
   5  11  12        0.70        3.83      2.51 o
   1  12  12       32.67       32.65      3.35 o
   2  12  12        2.06        1.69      2.91 o
   3  12  12       23.25       20.63      3.55 o
   0  -7  13        7.66        2.96      2.85 o
   2  -7  13        8.27        9.88      3.24 o
   3  -7  13       19.55       25.76      3.50 o
  -1  -6  13       58.39       62.21      4.17 o
   0  -6  13      136.57      141.51      5.72 o
   1  -6  13       35.42       35.17      3.55 o
   2  -6  13        0.58        3.34      2.24 o
   3  -6  13       60.71       64.53      3.44 o
   4  -6  13       27.03       23.96      2.59 o
  -1  -5  13      148.90      148.10      4.40 o
   0  -5  13       59.15       59.98      7.85 o
   1  -5  13        4.17        3.61      2.14 o
   2  -5  13      149.85      156.11     11.10 o
   3  -5  13        2.36        5.21      2.27 o
   4  -5  13       14.42       14.33      2.63 o
   5  -5  13      151.75      153.98      4.64 o
  -2  -4  13       65.80       66.30      3.19 o
  -1  -4  13       68.37       69.92      3.40 o
   0  -4  13       54.73       54.05      3.00 o
   1  -4  13        2.49        4.70      2.10 o
   2  -4  13       14.70       12.65      2.30 o
   3  -4  13      102.31       99.07      3.95 o
   4  -4  13       58.05       57.13      3.23 o
   5  -4  13       32.31       38.06      3.70 o
   6  -4  13       19.14       21.67      4.20 o
  -2  -3  13       52.50       54.84      2.97 o
  -1  -3  13       56.28       55.03      2.95 o
   0  -3  13        0.28       -0.10      1.91 o
   1  -3  13        2.80        6.11      1.61 o
   2  -3  13        2.82        3.71      2.06 o
   3  -3  13      263.01      252.08      6.06 o
   4  -3  13      104.28      105.86      3.88 o
   5  -3  13       40.86       43.42      2.32 o
   6  -3  13        1.32       -1.04      2.64 o
  -3  -2  13      101.71      103.60      5.07 o
  -2  -2  13       78.29       72.09      3.19 o
  -1  -2  13       30.46       27.42      2.42 o
   0  -2  13       38.05       37.58      2.56 o
   1  -2  13       44.70       45.81      2.20 o
   2  -2  13      402.51      401.54      9.56 o
   3  -2  13       52.13       48.39      2.97 o
   4  -2  13        6.39        8.66      1.68 o
   5  -2  13       44.90       53.09      2.47 o
   6  -2  13        0.31       -1.50      1.91 o
  -3  -1  13       47.99       48.26      5.62 o
  -2  -1  13      153.70      164.77      5.44 o
  -1  -1  13        2.83        3.67      1.98 o
   0  -1  13       16.81       14.63      2.14 o
   1  -1  13      172.85      164.31      3.56 o
   2  -1  13        3.46        5.13      1.95 o
   3  -1  13      201.95      200.24      5.19 o
   4  -1  13      151.73      160.54      5.03 o
   5  -1  13       20.48       13.80      1.78 o
   6  -1  13       18.34       22.58      3.10 o
   7  -1  13       13.17       15.13      3.04 o
  -3   0  13       12.31       13.59      2.34 o
  -2   0  13       20.66       18.41      3.14 o
  -1   0  13       21.54       23.87      2.39 o
   0   0  13      126.86      127.38      6.46 o
   1   0  13      122.75      122.01      3.96 o
   2   0  13       22.71       25.75      2.02 o
   3   0  13       72.66       74.40      3.66 o
   4   0  13       68.82       72.83      5.62 o
   5   0  13       64.27       75.08      4.83 o
   6   0  13       62.53       55.12      5.83 o
   7   0  13       32.31       33.86      4.62 o
  -3   1  13       80.76       80.84      4.00 o
  -2   1  13        2.15        3.28      2.29 o
  -1   1  13       11.75       13.61      2.17 o
   0   1  13        3.82        6.85      1.96 o
   1   1  13      114.21      117.07      3.00 o
   2   1  13      303.57      303.13      7.14 o
   3   1  13      110.14      112.05      3.15 o
   4   1  13        0.99        4.18      1.58 o
   5   1  13       32.53       29.89      3.08 o
   6   1  13        1.25        0.66      2.63 o
   7   1  13        2.39        6.32      2.89 o
  -3   2  13        0.92        0.49      2.04 o
  -2   2  13       52.88       52.38      3.04 o
  -1   2  13       89.21       85.38      5.89 o
   0   2  13       51.32       50.74      2.31 o
   1   2  13      127.15      121.87      3.11 o
   2   2  13      150.04      158.25      3.74 o
   3   2  13       11.55       13.26      1.43 o
   4   2  13        5.76        8.76      1.66 o
   5   2  13       24.88       26.43      3.03 o
   6   2  13       15.85       21.74      3.00 o
   7   2  13       83.12       89.55      6.14 o
  -3   3  13       36.22       35.32      2.88 o
  -2   3  13        9.34        9.28      2.26 o
  -1   3  13       59.73       57.31      3.10 o
   0   3  13      152.21      153.85      3.56 o
   1   3  13       38.89       39.38      2.65 o
   2   3  13      112.59      111.68      3.27 o
   3   3  13        5.76        7.11      1.39 o
   4   3  13       14.97        7.77      3.27 o
   5   3  13       13.60       22.11      3.89 o
   6   3  13       29.01       29.49      3.15 o
   7   3  13       45.93       57.01      6.05 o
  -3   4  13        8.71       10.35      4.84 o
  -2   4  13       42.36       42.04      2.92 o
  -1   4  13       22.15       24.76      2.48 o
   0   4  13       67.57       67.16      2.58 o
   1   4  13       77.00       78.19      7.00 o
   2   4  13       67.60       65.66      2.38 o
   3   4  13       10.46       12.34      1.46 o
   4   4  13        0.48        1.64      1.52 o
   5   4  13       78.84       80.47      5.50 o
   6   4  13       43.00       43.10      6.97 o
   7   4  13        4.66        9.58      3.39 o
  -3   5  13        2.20        0.97      2.25 o
  -2   5  13        7.77        6.37      2.28 o
  -1   5  13      132.72      134.40      3.45 o
   0   5  13       45.49       40.96      2.75 o
   1   5  13       38.71       38.89      2.69 o
   2   5  13       61.91       69.42      2.53 o
   3   5  13       29.80       28.55      2.07 o
   4   5  13        1.66        4.46      1.52 o
   5   5  13       47.38       49.15      5.10 o
   6   5  13       32.83       35.50      5.23 o
   7   5  13        2.72        1.72      2.69 o
  -2   6  13       47.13       44.38      3.05 o
  -1   6  13        1.83        4.27      2.33 o
   0   6  13      204.43      199.90      5.43 o
   1   6  13       90.57       92.43      3.72 o
   2   6  13       43.92       38.20      2.06 o
   3   6  13        0.52       -0.91      1.51 o
   4   6  13        6.90        8.04      2.42 o
   5   6  13       15.88       15.30      2.67 o
   6   6  13       22.43       21.64      3.96 o
   7   6  13        1.80        3.33      3.73 o
  -2   7  13       48.26       48.44      3.40 o
  -1   7  13        2.79        1.68      3.17 o
   0   7  13       75.18       74.01      3.66 o
   1   7  13        0.54       -0.64      2.52 o
   2   7  13        6.68       10.06      1.69 o
   3   7  13        0.93        0.14      1.74 o
   4   7  13       48.28       43.17      2.83 o
   5   7  13       12.06       12.65      3.56 o
   6   7  13       14.35       17.88      3.98 o
  -2   8  13       13.08       14.67      2.81 o
  -1   8  13      112.73      114.93      6.33 o
   0   8  13        9.12        8.49      2.36 o
   1   8  13        0.10        1.46      2.83 o
   2   8  13        0.37        1.75      1.82 o
   3   8  13       13.02        4.19      1.89 o
   4   8  13       20.79       19.62      3.62 o
   5   8  13       11.12       16.65      3.68 o
   6   8  13       17.51       19.38      3.97 o
  -1   9  13       16.67       16.30      3.67 o
   0   9  13        1.17       -2.01      2.97 o
   1   9  13       23.32       12.35      2.46 o
   2   9  13        9.28        8.94      1.99 o
   3   9  13       17.16        5.76      2.23 o
   4   9  13       53.89       49.18      4.22 o
   5   9  13        0.88        2.15      2.35 o
   0  10  13        8.53        6.34      3.36 o
   1  10  13       42.03       41.66      3.90 o
   2  10  13        0.45        0.47      1.89 o
   3  10  13        0.54       -0.38      2.43 o
   4  10  13       44.69       44.67      4.22 o
   5  10  13        4.93        7.32      2.53 o
   1  11  13        2.58        3.30      3.12 o
   2  11  13       66.41       65.64      4.52 o
   3  11  13        3.11        5.29      2.74 o
   4  11  13        1.51        4.53      3.14 o
   2  -6  14       80.30       80.67      9.43 o
   0  -5  14      142.83      149.10      4.63 o
   1  -5  14       29.12       33.59      3.00 o
   2  -5  14       85.00       81.67      6.21 o
   3  -5  14        1.81        2.89      2.34 o
   4  -5  14       11.80       17.40      2.57 o
  -1  -4  14       72.86       80.32      3.70 o
   0  -4  14        4.49        1.84      2.13 o
   1  -4  14      191.28      208.64      5.50 o
   2  -4  14       33.97       32.98      2.82 o
   3  -4  14       28.92       28.65      2.72 o
   4  -4  14        1.14        4.08      2.29 o
   5  -4  14      105.52      104.25     10.33 o
  -1  -3  14       70.61       76.85      6.02 o
   0  -3  14       53.42       54.57      4.32 o
   1  -3  14      138.42      142.12      4.55 o
   2  -3  14       12.52       11.86      2.45 o
   3  -3  14        1.26        3.74      2.22 o
   4  -3  14        9.69        7.48      2.34 o
   5  -3  14       11.01       10.10      2.27 o
  -2  -2  14       28.68       28.03      2.67 o
  -1  -2  14       72.87       74.02      7.38 o
   0  -2  14      204.75      216.63      5.43 o
   1  -2  14       39.99       38.79      2.19 o
   2  -2  14        3.21        4.10      2.20 o
   3  -2  14        0.22        3.11      2.12 o
   4  -2  14       25.42       25.34      2.54 o
   5  -2  14       34.07       35.88      2.23 o
   6  -2  14        9.66       10.85      2.96 o
  -2  -1  14        2.41        2.38      4.83 o
  -1  -1  14       74.08       69.68      3.33 o
   0  -1  14      122.14      121.47      5.09 o
   1  -1  14       17.03       15.51      1.81 o
   2  -1  14        1.92       -0.20      3.93 o
   3  -1  14        0.43        0.70      2.04 o
   4  -1  14       10.85       11.69      4.40 o
   5  -1  14      112.83      118.26      4.11 o
   6  -1  14       24.41       31.65      3.39 o
  -2   0  14      110.23      114.03      4.14 o
  -1   0  14      154.72      152.68      4.45 o
   0   0  14       11.43       10.94      2.25 o
   1   0  14       31.81       31.65      2.05 o
   2   0  14        3.88        4.57      3.40 o
   3   0  14       33.36       34.49      4.85 o
   4   0  14       64.00       66.28      2.65 o
   5   0  14       44.47       50.76      3.22 o
   6   0  14        1.26        0.44      4.93 o
  -2   1  14       51.56       49.91      3.06 o
  -1   1  14       74.96       71.44      3.39 o
   0   1  14       57.47       63.57      4.59 o
   1   1  14        0.12       -1.28      2.05 o
   2   1  14        6.28       10.53      3.02 o
   3   1  14      106.27       96.99      3.71 o
   4   1  14       29.11       26.10      1.97 o
   5   1  14       31.44       39.94      3.37 o
   6   1  14        2.07        7.84      2.98 o
  -2   2  14       82.25       83.36      3.73 o
  -1   2  14       30.39       23.05      4.32 o
   0   2  14        3.12        2.45      1.62 o
   1   2  14       12.86        8.52      2.11 o
   2   2  14       23.89       22.49      2.83 o
   3   2  14      153.42      147.32      4.90 o
   4   2  14       68.28       71.52      2.73 o
   5   2  14        1.35       -0.38      2.15 o
   6   2  14       33.67       45.55      3.61 o
  -2   3  14       55.52       51.78      4.60 o
  -1   3  14       36.89       45.67      3.03 o
   0   3  14        4.77        4.55      1.64 o
   1   3  14        4.41        5.65      2.18 o
   2   3  14      129.73      120.86      4.05 o
   3   3  14        8.31        9.87      1.67 o
   4   3  14       46.28       51.48      3.14 o
   5   3  14       72.90       87.18      4.41 o
   6   3  14       19.16       20.57      3.09 o
  -2   4  14       13.55       10.32      2.53 o
  -1   4  14        3.00        7.35      2.23 o
   0   4  14       11.37        9.38      2.37 o
   1   4  14       49.07       47.51      3.08 o
   2   4  14       26.15       22.41      3.03 o
   3   4  14      125.92      121.90      9.00 o
   4   4  14        1.63        1.96      1.62 o
   5   4  14       14.45       19.09      2.94 o
   6   4  14        5.08        7.00      3.03 o
  -2   5  14       67.49       63.85      4.09 o
  -1   5  14        0.43        0.83      1.76 o
   0   5  14       30.09       30.19      2.77 o
   1   5  14       60.34       58.76      3.22 o
   2   5  14       14.44       15.11      2.27 o
   3   5  14       25.42       29.86      2.52 o
   4   5  14       18.01       20.96      1.67 o
   5   5  14        0.31       -2.14      2.45 o
   6   5  14        9.74       19.58      3.01 o
  -2   6  14        1.19       -0.26      2.34 o
  -1   6  14       28.73       25.56      2.89 o
   0   6  14        1.17        2.13      3.39 o
   1   6  14        3.01        3.70      2.26 o
   2   6  14      160.61      161.06      4.83 o
   3   6  14        6.93        9.73      1.97 o
   4   6  14       15.03        8.16      7.33 o
   5   6  14        0.33        2.31      2.50 o
   6   6  14        7.95        7.75      3.82 o
  -1   7  14       12.11       13.23      2.72 o
   0   7  14        0.84        1.31      2.41 o
   1   7  14       41.04       43.52      3.03 o
   2   7  14       32.32       30.52      2.65 o
   3   7  14       22.14       23.37      2.21 o
   4   7  14        0.23        0.03      3.09 o
   5   7  14        0.05        1.08      3.32 o
   6   7  14        0.18       -0.64      3.52 o
  -1   8  14        0.89       -1.09      2.52 o
   0   8  14       61.02       58.15      4.52 o
   1   8  14       30.30       27.84      3.52 o
   2   8  14       24.55       25.73      3.30 o
   3   8  14        1.33        2.47      2.89 o
   4   8  14        2.86        5.72      3.31 o
   5   8  14        3.08        1.94      2.42 o
   0   9  14       59.13       57.13      4.55 o
   1   9  14       28.37       19.42      2.87 o
   2   9  14        7.89        4.81      2.96 o
   3   9  14        2.25        4.66      2.97 o
   4   9  14       57.83       54.78      4.72 o
   1  10  14        0.99        1.40      3.20 o
   2  10  14       18.51       21.17      3.24 o
   3  10  14        0.83        2.55      2.99 o
   2  -4  15       24.96       22.66      2.81 o
   3  -4  15       15.66       15.89      2.63 o
   0  -3  15       75.43       79.77      3.78 o
   1  -3  15        6.45       10.99      2.51 o
   2  -3  15       99.05       95.42      5.41 o
   3  -3  15        5.10        7.59      2.40 o
   4  -3  15       15.76       17.14      5.64 o
   0  -2  15       17.49       21.27      5.64 o
   1  -2  15       15.30       19.58      2.04 o
   2  -2  15       67.30       68.01      3.53 o
   3  -2  15       95.69       97.41      5.95 o
   4  -2  15        0.51       -0.37      2.14 o
   5  -2  15        9.18       10.26      2.65 o
  -1  -1  15        2.32        2.93      2.24 o
   0  -1  15        1.32        0.79      5.23 o
   1  -1  15      100.54      108.81      4.23 o
   2  -1  15       56.83       58.03      4.79 o
   3  -1  15       53.98       57.59      3.63 o
   4  -1  15        0.75        1.03      1.48 o
   5  -1  15        1.18        0.62      2.13 o
  -1   0  15        6.22        5.55      2.27 o
   0   0  15       39.60       36.95      2.90 o
   1   0  15      155.76      151.89      4.86 o
   2   0  15      100.83      106.55      4.15 o
   3   0  15       27.37       25.50      3.13 o
   4   0  15        2.62        3.59      2.19 o
   5   0  15        2.86        3.45      1.93 o
  -1   1  15       27.01       31.05      2.79 o
   0   1  15      116.23      121.17      4.30 o
   1   1  15       30.66       30.98      3.01 o
   2   1  15       11.49        9.82      2.78 o
   3   1  15      173.07      175.11     12.41 o
   4   1  15        1.45       -0.63      2.11 o
   5   1  15       49.30       45.00      3.49 o
   6   1  15        1.58        0.94      3.54 o
  -1   2  15       23.68       22.76      3.04 o
   0   2  15      146.89      147.93      5.34 o
   1   2  15       10.24        6.34      2.37 o
   2   2  15        0.60        1.03      3.39 o
   3   2  15       42.16       41.21      2.91 o
   4   2  15        2.83        4.33      1.75 o
   5   2  15       20.74       18.44      3.10 o
   6   2  15       36.86       56.27      6.20 o
  -1   3  15       71.61       77.27      6.59 o
   0   3  15        2.16        3.54      2.35 o
   1   3  15      105.86      103.15      4.17 o
   2   3  15       79.19       85.25      3.82 o
   3   3  15       49.70       50.17      3.22 o
   4   3  15       29.99       27.23      2.08 o
   5   3  15        9.37        8.65      2.78 o
   6   3  15        0.51       -1.42      2.81 o
  -1   4  15       78.30       70.99      6.28 o
   0   4  15       20.57       20.75      5.12 o
   1   4  15       20.67       24.32      2.70 o
   2   4  15        2.38        2.45      2.29 o
   3   4  15        1.86        1.59      1.98 o
   4   4  15        4.25        3.20      1.76 o
   5   4  15       10.21       10.50      2.88 o
   6   4  15        3.42        3.08      3.25 o
  -1   5  15        7.86       11.25      2.71 o
   0   5  15       44.42       43.84      3.19 o
   1   5  15        0.42       -1.87      3.05 o
   2   5  15        2.60        3.27      2.30 o
   3   5  15       23.31       22.32      2.53 o
   4   5  15       17.07       17.74      1.94 o
   5   5  15        1.64        1.88      2.40 o
   0   6  15        0.43        1.45      2.47 o
   1   6  15        6.11        8.44      2.57 o
   2   6  15        0.09        0.21      2.34 o
   3   6  15        7.46        8.18      2.29 o
   4   6  15       11.45       14.27      2.72 o
   5   6  15      104.92      116.89      5.76 o
   0   7  15        0.37        4.70      3.08 o
   1   7  15        0.44        0.11      2.39 o
   2   7  15        1.29        6.01      2.40 o
   3   7  15       38.51       39.16      2.51 o
   4   7  15        0.66        1.39      3.16 o
   5   7  15       10.05       12.87      3.59 o
   1   8  15       13.83        7.51      3.17 o
   2   8  15       13.57       12.93      3.13 o
   3   8  15        4.19        3.96      2.95 o
   4   8  15       17.70       22.60      3.74 o
   2  -1  16        2.06        3.95      2.47 o
   3  -1  16        6.05        6.91      2.45 o
   1   0  16        0.91        2.28      2.49 o
   2   0  16       21.31       23.22      7.27 o
   3   0  16       29.69       29.20      2.87 o
   4   0  16       17.31       16.68      2.60 o
   1   1  16        0.40        2.65      2.42 o
   2   1  16       55.41       52.11      3.44 o
   3   1  16        3.34        7.65      2.95 o
   4   1  16       20.98       21.61      2.70 o
   1   2  16       29.91       30.33      2.95 o
   2   2  16       48.74       47.20      3.70 o
   3   2  16       16.24       14.66      2.54 o
   4   2  16       10.14       13.70      2.47 o
   1   3  16       30.40       39.46      3.14 o
   2   3  16       15.99       19.06      4.14 o
   3   3  16       23.09       22.84      2.76 o
   4   3  16        7.13        9.54      2.41 o
   1   4  16        2.36        4.62      4.21 o
   2   4  16        1.21       -1.03      2.85 o
   3   4  16       85.00       88.80      5.62 o
   4   4  16        0.39        3.46      2.29 o
   1   5  16       19.40       20.25      2.84 o
   2   5  16       25.01       24.25      2.80 o
   3   5  16        4.60        6.01      2.40 o
   4   5  16        1.22        1.49      4.30 o
   2   6  16        8.08       12.55      2.68 o
   3   6  16        5.53        8.76      4.56 o
 
